# Supplementary material for: Eprenetapopt triggers ferroptosis, inhibits NFS1 cysteine desulfurase, and synergizes with serine and glycine dietary restriction
Source: Sci Adv. 2022 Sep 14;8(37):eabm9427. doi: 10.1126/sciadv.abm9427 (PMC9473576; doi:10.1126/sciadv.abm9427)
Supplement: Supplementary file 2 — Dataset S1 [file sciadv.abm9427_dataset_s1.zip]

Archive with 1 entries (1 files):
- sciadv.abm9427_dataset_s1.xlsx
