# Supplementary material for: Eprenetapopt triggers ferroptosis, inhibits NFS1 cysteine desulfurase, and synergizes with serine and glycine dietary restriction
Source: Sci Adv. 2022 Sep 14;8(37):eabm9427. doi: 10.1126/sciadv.abm9427 (PMC9473576; doi:10.1126/sciadv.abm9427)
Supplement: Supplementary file 2 — Dataset S1 [file sciadv.abm9427_dataset_s1.zip › sciadv.abm9427_dataset_s1.xlsx]

## Sheet: CRISPRko_a_DepMap
	CRISPRko		CRISPRa		DepMap
Gene	Rank	Mageck	Rank	Mageck	Rank	Correlation
A1BG	12826	0.150983	9256	0.0136	13538	-0.927961
A1CF	6966	-0.16967	7106	0.165	17074	-2.26091
A2M	1088	-0.800321	16535	-0.752	4976	0.784555
A2ML1	17518	0.527334	14003	-0.359	3045	1.30695
A3GALT2	9050	-0.0525763	17551	-1.06	14721	-1.2353
A4GALT	3802	-0.399245	12702	-0.242	1657	1.90438
A4GNT	18412	0.660864	16529	-0.75	6528	0.447305
AAAS	13000	0.159485	3769	0.501	3562	1.1492
AACS	18706	0.721989	16957	-0.868	15855	-1.61453
AADAC	2324	-0.561216	563	1.46	5588	0.644291
AADACL2	16548	0.416855	14438	-0.404	4944	0.791814
AADACL3	16438	0.406943	7666	0.124	13163	-0.843526
AADACL4	11652	0.0812667	17703	-1.12	4885	0.806626
AADAT	16286	0.392476	16116	-0.651	9888	-0.181813
AAGAB	12925	0.155635	7086	0.166	1618	1.92068
AAK1	8503	-0.0823985	13494	-0.311	15547	-1.49971
AAMDC	7777	-0.121231	11861	-0.165	5560	0.651171
AAMP	13722	0.203284	713	1.36	10115	-0.221363
AANAT	9976	-0.00345429	18529	-1.67	5794	0.598594
AAR2	12821	0.150755	10155	-0.0437	434	3.16091
AARD	10916	0.0443136	9401	0.00316	16213	-1.7521
AARS2	17747	0.554938	10243	-0.049	17558	-2.69235
AARSD1	3645	-0.413441	4782	0.387	10250	-0.24991
AASDH	2156	-0.584028	11525	-0.139	10589	-0.313488
AASDHPPT	5778	-0.244691	1744	0.911	18048	-4.14262
AASS	9643	-0.0211855	13234	-0.289	13277	-0.871303
AATF	5204	-0.283536	13522	-0.313	2964	1.32857
AATK	4439	-0.341454	15335	-0.52	7637	0.233485
ABAT	15654	0.336997	9231	0.0153	2240	1.61417
ABCA1	7382	-0.144675	3590	0.527	16074	-1.69684
ABCA10	2571	-0.529675	12251	-0.199	8881	0.0112996
ABCA12	6494	-0.199258	1315	1.06	8317	0.101509
ABCA13	2501	-0.540335	4445	0.422	16344	-1.81146
ABCA2	15293	0.307419	12874	-0.258	15048	-1.33449
ABCA3	5418	-0.269387	10518	-0.0672	10623	-0.320122
ABCA4	5744	-0.246631	14941	-0.465	16981	-2.18127
ABCA5	5419	-0.269298	5895	0.272	11783	-0.545844
ABCA6	9866	-0.00915022	433	1.57	11885	-0.564349
ABCA7	15202	0.30155	15108	-0.486	6525	0.448072
ABCA8	15688	0.339297	6874	0.184	13063	-0.820646
ABCA9	2795	-0.505166	10918	-0.0968	3903	1.05379
ABCB1	343	-1.12821	2602	0.693	6472	0.456239
ABCB10	13530	0.18993	16105	-0.648	2539	1.48196
ABCB11	8971	-0.0565194	6176	0.244	12367	-0.657624
ABCB4	4695	-0.321033	7037	0.169	15695	-1.55727
ABCB5	11145	0.0545284	5320	0.333	16640	-1.9651
ABCB6	5376	-0.271805	8532	0.0633	7858	0.191253
ABCB7	17499	0.524919	13198	-0.287	11069	-0.40221
ABCB8	476	-1.03469	1271	1.08	7540	0.251954
ABCB9	12703	0.142396	12237	-0.197	2058	1.6923
ABCC1	17678	0.546464	18085	-1.29	905	2.47809
ABCC10	12746	0.145446	3215	0.586	7991	0.16665
ABCC11	1153	-0.784496	1563	0.984	16320	-1.79967
ABCC12	17851	0.568418	9295	0.0102	3199	1.26043
ABCC2	4793	-0.313388	10506	-0.0666	17262	-2.40022
ABCC3	12908	0.154809	6911	0.18	2560	1.47555
ABCC4	9568	-0.0250724	3265	0.577	3355	1.2119
ABCC5	13278	0.17542	10593	-0.0729	5243	0.723351
ABCC6	2665	-0.51966	15786	-0.589	16690	-1.9945
ABCC8	12360	0.121368	2686	0.676	3670	1.1127
ABCC9	19986	1.41784	3096	0.604	5008	0.776934
ABCD1	13112	0.165747	7379	0.145	17110	-2.28741
ABCD2	8054	-0.107581	519	1.49	15129	-1.36208
ABCD3	15023	0.288549	6520	0.214	13266	-0.866922
ABCD4	2636	-0.522806	17128	-0.915	15394	-1.446
ABCE1	1312	-0.746037	7896	0.106	1984	1.72723
ABCF1	12766	0.146568	2477	0.719	10399	-0.274012
ABCF2	10234	0.00910502	12395	-0.212	14068	-1.05702
ABCF3	13717	0.202901	18655	-1.87	1750	1.85152
ABCG1	4477	-0.338705	14550	-0.417	389	3.27583
ABCG2	14844	0.277955	16548	-0.755	13715	-0.969839
ABCG4	12525	0.131433	4920	0.373	8719	0.0364528
ABCG5	3213	-0.452948	15012	-0.475	14323	-1.12112
ABCG8	6415	-0.203426	18019	-1.26	10735	-0.340877
ABHD1	8451	-0.0856242	9712	-0.0165	6387	0.472271
ABHD10	372	-1.10775	8713	0.0513	16065	-1.69331
ABHD11	5842	-0.240272	16155	-0.658	13704	-0.966395
ABHD12	15600	0.33217	16658	-0.79	11590	-0.506919
ABHD12B	9880	-0.00864229	13804	-0.34	7677	0.228085
ABHD13	9677	-0.0193333	10132	-0.0424	4581	0.884453
ABHD14B	5463	-0.266526	3836	0.491	12337	-0.651167
ABHD15	14490	0.254814	2385	0.735	4648	0.870484
ABHD16A	513	-1.01637	10087	-0.0386	15322	-1.4238
ABHD16B	18328	0.644826	4130	0.458	8258	0.112959
ABHD17A	18879	0.759363	7771	0.116	7480	0.261514
ABHD17B	1027	-0.818188	9745	-0.0185	1803	1.82245
ABHD17C	4374	-0.346718	2086	0.801	2131	1.66279
ABHD2	15549	0.327447	5872	0.275	9631	-0.131898
ABHD3	17406	0.513687	8703	0.052	15382	-1.4415
ABHD4	11549	0.0753864	7036	0.17	7665	0.229761
ABHD5	1580	-0.682985	11993	-0.175	6896	0.378176
ABHD6	8698	-0.0713071	2707	0.671	8961	-0.00401893
ABHD8	2493	-0.540958	7880	0.107	16442	-1.86843
ABI1	7339	-0.147618	15754	-0.582	17407	-2.51667
ABI2	8722	-0.0696009	121	2.15	10461	-0.286981
ABI3	4025	-0.377173	5587	0.307	13988	-1.03251
ABI3BP	281	-1.17698	4861	0.379	593	2.84947
ABL1	14459	0.252745	6102	0.251	5421	0.687823
ABL2	17335	0.502634	7004	0.172	222	3.77758
ABLIM1	5349	-0.274071	18861	-2.92	3087	1.29508
ABLIM2	10944	0.0452326	10016	-0.0344	14156	-1.07808
ABLIM3	4057	-0.374007	15111	-0.486	12770	-0.752697
ABR	2633	-0.52308	8700	0.0521	6917	0.373973
ABRA	7765	-0.121721	16773	-0.83	13284	-0.873143
ABRACL	18912	0.769061	16015	-0.629	7558	0.248322
ABT1	13120	0.166307	1486	1.01	13001	-0.808674
ABTB1	14029	0.224309	11279	-0.121	10349	-0.265811
ABTB2	7017	-0.166438	11123	-0.109	13823	-0.994403
ACAA1	18159	0.614809	18855	-2.83	6724	0.409498
ACAA2	19904	1.277	7641	0.126	4463	0.912267
ACACA	15821	0.35161	17978	-1.24	18087	-4.89178
ACACB	14760	0.273007	5551	0.31	8364	0.0917085
ACAD10	10713	0.0336673	8061	0.0942	1004	2.37356
ACAD11	20090	1.92453	2177	0.781	13013	-0.811262
ACAD9	19287	0.886722	13036	-0.273	12077	-0.598878
ACADL	4963	-0.301224	6030	0.258	8041	0.15554
ACADM	16573	0.419155	883	1.26	10214	-0.241238
ACADS	10656	0.030652	5722	0.29	12345	-0.652653
ACADSB	5173	-0.286144	2367	0.739	11671	-0.522082
ACADVL	9232	-0.0424448	4799	0.386	8558	0.0629525
ACAN	9814	-0.0122604	1869	0.865	4934	0.794757
ACAP1	3865	-0.39144	16132	-0.655	11280	-0.445472
ACAP2	717	-0.927567	4519	0.414	8679	0.0427617
ACAP3	9014	-0.0543182	1267	1.08	7987	0.167476
ACAT1	17062	0.470656	5363	0.329	9709	-0.146397
ACAT2	8830	-0.0644305	7219	0.156	1373	2.08748
ACBD3	7919	-0.114186	2772	0.66	10659	-0.325553
ACBD4	9889	-0.00830197	392	1.6	1572	1.94961
ACBD5	19351	0.914488	8430	0.0706	14037	-1.04735
ACBD6	16186	0.382102	15665	-0.567	9536	-0.113051
ACBD7	5861	-0.239101	13993	-0.357	8602	0.0565656
ACCS	1879	-0.628645	9945	-0.0299	14126	-1.07051
ACCSL	2608	-0.525768	12703	-0.242	10244	-0.248161
ACD	11377	0.0656884	176	1.97	5851	0.586129
ACE	19175	0.841813	13897	-0.349	14034	-1.04689
ACE2	8402	-0.0879692	15888	-0.606	11527	-0.494648
ACER1	3063	-0.470086	1865	0.866	5474	0.675227
ACER2	11829	0.0909998	5868	0.275	11499	-0.489758
ACER3	19152	0.832378	10209	-0.0469	11244	-0.439367
ACHE	18476	0.673656	16035	-0.633	6065	0.538707
ACIN1	17704	0.550956	13880	-0.347	536	2.95009
ACKR1	8808	-0.0656807	2584	0.696	5529	0.659557
ACKR2	16014	0.369314	11924	-0.17	9737	-0.151374
ACKR3	3414	-0.433448	16142	-0.656	4942	0.792064
ACKR4	13955	0.21883	10054	-0.037	14516	-1.17134
ACLY	19193	0.847584	8117	0.0905	3556	1.15102
ACMSD	16609	0.422893	14263	-0.383	7772	0.20883
ACO1	8476	-0.0837797	6689	0.2	6126	0.52409
ACO2	3922	-0.386775	5430	0.322	1885	1.77747
ACOT1	7917	-0.114241	14342	-0.393	15785	-1.59144
ACOT11	17155	0.481521	15506	-0.545	12186	-0.620148
ACOT12	15025	0.288854	7834	0.111	13838	-0.997139
ACOT13	14290	0.242171	4302	0.437	9509	-0.105465
ACOT2	13470	0.18574	7233	0.154	7794	0.205098
ACOT4	17066	0.471474	7787	0.115	4552	0.889002
ACOT6	3692	-0.408365	8336	0.0768	9857	-0.174603
ACOT7	12598	0.135237	14062	-0.364	2935	1.33644
ACOT9	14870	0.279807	14393	-0.399	2667	1.43594
ACOX1	19035	0.801274	17053	-0.895	11942	-0.575322
ACOX2	9559	-0.0255286	4018	0.47	15991	-1.66423
ACOX3	12343	0.12024	745	1.34	4487	0.904495
ACOXL	4465	-0.339858	11711	-0.153	18077	-4.71015
ACP1	1810	-0.640799	7893	0.106	3314	1.22682
ACP2	19322	0.90239	10437	-0.0624	2700	1.42351
ACP5	6320	-0.208635	2532	0.705	1324	2.11809
ACP6	9929	-0.00649986	18706	-1.98	2238	1.61475
ACPP	7193	-0.157758	14946	-0.466	2985	1.32193
ACR	4191	-0.362583	639	1.4	11754	-0.538318
ACRBP	13854	0.211452	3656	0.518	6519	0.448861
ACRV1	16668	0.428112	8987	0.0313	9159	-0.0432083
ACSBG1	14457	0.252709	14255	-0.382	3366	1.20812
ACSBG2	11833	0.0912103	7337	0.148	3081	1.29643
ACSF2	15900	0.359389	14783	-0.445	16248	-1.76734
ACSF3	3949	-0.384913	16635	-0.784	11220	-0.43514
ACSL1	2914	-0.48721	13238	-0.29	1866	1.78784
ACSL3	11455	0.0702148	15991	-0.625	15016	-1.3222
ACSL4	19015	0.797101	4882	0.377	544	2.93482
ACSL5	563	-0.992065	11058	-0.105	3850	1.06442
ACSL6	15661	0.337552	16822	-0.839	8556	0.0634462
ACSM1	6312	-0.209386	17599	-1.08	5479	0.673369
ACSM2A	19807	1.16475	12266	-0.2	2676	1.4337
ACSM2B	10527	0.0241882	16036	-0.633	10671	-0.326558
ACSM3	14667	0.266703	905	1.25	14114	-1.0676
ACSM4	18346	0.64752	5380	0.328	9450	-0.0950606
ACSM5	3653	-0.412611	2499	0.713	13537	-0.927869
ACSM6	5887	-0.23797	8730	0.0502	13309	-0.878085
ACSS1	552	-0.995525	10455	-0.0637	12577	-0.708045
ACSS2	10904	0.0436216	6846	0.186	2228	1.61762
ACSS3	19738	1.11229	18118	-1.32	15119	-1.35855
ACTA1	18753	0.732555	8327	0.0772	17154	-2.32118
ACTA2	7368	-0.145512	17635	-1.09	16133	-1.71935
ACTB	1645	-0.66874	306	1.72	16269	-1.77491
ACTBL2	9292	-0.0390489	12065	-0.182	5137	0.749389
ACTC1	7090	-0.162796	17568	-1.06	8226	0.118381
ACTG1	12199	0.110996	11416	-0.131	17955	-3.63673
ACTG2	14072	0.227254	8943	0.0343	16685	-1.99113
ACTL10	3385	-0.436061	6855	0.186	1820	1.81266
ACTL6A	9827	-0.0115788	18124	-1.32	4292	0.952611
ACTL6B	13933	0.217505	11542	-0.141	16071	-1.6962
ACTL7A	11843	0.0918197	14219	-0.378	16881	-2.11982
ACTL7B	5307	-0.27713	1953	0.838	11232	-0.436782
ACTL8	11130	0.0533479	9722	-0.017	5858	0.585343
ACTL9	1793	-0.642914	14591	-0.422	14181	-1.08466
ACTN1	3985	-0.381238	14380	-0.398	3091	1.29382
ACTN2	17057	0.469841	12455	-0.218	5890	0.576124
ACTN4	1220	-0.767976	11842	-0.164	2594	1.46215
ACTR10	19146	0.831418	11494	-0.137	6457	0.458301
ACTR1A	2582	-0.528623	13148	-0.283	15080	-1.34355
ACTR1B	13324	0.177908	3141	0.595	3530	1.15812
ACTR2	9821	-0.0117272	16325	-0.693	6966	0.361837
ACTR3	2643	-0.522284	14685	-0.434	16816	-2.07964
ACTR3B	19004	0.794381	711	1.36	9356	-0.0779109
ACTR3C	7440	-0.140981	8936	0.0346	10552	-0.306718
ACTR5	6204	-0.216275	16523	-0.748	11769	-0.541691
ACTR6	6098	-0.222807	7946	0.102	11891	-0.565466
ACTR8	17037	0.468186	8751	0.0488	7846	0.194322
ACTRT1	2266	-0.568596	1382	1.04	14416	-1.14833
ACTRT2	3763	-0.402295	7001	0.172	6043	0.542804
ACTRT3	15874	0.357027	5738	0.288	13544	-0.929939
ACVR1	14918	0.282431	14937	-0.464	7249	0.302493
ACVR1B	7776	-0.121302	8567	0.061	2690	1.429
ACVR1C	15681	0.338645	576	1.45	15402	-1.44864
ACVR2A	18443	0.667624	48	2.44	11491	-0.487037
ACVR2B	3532	-0.424418	9307	0.00949	13292	-0.874488
ACVRL1	7102	-0.16208	6618	0.206	10720	-0.338254
ACY1	3469	-0.429296	3861	0.487	4212	0.974676
ACY3	9274	-0.0405329	3508	0.538	13504	-0.920843
ACYP1	52	-1.64054	1736	0.912	6717	0.40996
ACYP2	201	-1.28178	2188	0.778	6754	0.404696
ADA	3299	-0.44465	1874	0.864	13093	-0.828782
ADAD1	17713	0.551774	18003	-1.25	7813	0.201123
ADAD2	18821	0.747386	11445	-0.133	8274	0.110357
ADAL	17774	0.558052	16276	-0.684	2155	1.65161
ADAM10	18660	0.712318	8103	0.0916	2570	1.47188
ADAM11	13592	0.194238	8233	0.0829	6696	0.414305
ADAM12	10743	0.0351634	3985	0.473	2588	1.4647
ADAM15	13412	0.182352	1596	0.973	8194	0.124828
ADAM17	19841	1.19343	6764	0.193	1112	2.28214
ADAM18	13309	0.177225	18872	-3.21	13784	-0.985741
ADAM19	14163	0.233566	9489	-0.00192	14519	-1.172
ADAM2	16692	0.43035	2134	0.791	10809	-0.355533
ADAM20	8668	-0.0731497	6058	0.255	2056	1.69406
ADAM21	6048	-0.227047	12456	-0.218	995	2.3849
ADAM22	8993	-0.0555479	6332	0.231	17424	-2.53081
ADAM23	15908	0.359957	18297	-1.43	12375	-0.658776
ADAM28	4295	-0.353528	9994	-0.0332	5470	0.676389
ADAM29	15632	0.33489	18771	-2.17	5346	0.702716
ADAM30	8349	-0.091158	1092	1.15	16201	-1.74752
ADAM32	3353	-0.439351	18752	-2.11	15473	-1.47944
ADAM33	2137	-0.587342	13618	-0.322	7290	0.296089
ADAM7	15732	0.343835	9329	0.00827	5606	0.64076
ADAM8	19963	1.38521	15828	-0.597	17240	-2.38155
ADAM9	19055	0.804839	3085	0.606	10057	-0.210741
ADAMDEC1	17946	0.580831	5667	0.297	6052	0.540715
ADAMTS1	4925	-0.304253	18710	-1.99	7333	0.289348
ADAMTS10	4979	-0.300132	6657	0.203	16484	-1.88688
ADAMTS12	17913	0.577182	13180	-0.286	6938	0.36893
ADAMTS13	17446	0.519651	3248	0.581	12671	-0.730759
ADAMTS14	13026	0.161244	18585	-1.75	15854	-1.61449
ADAMTS15	6607	-0.191898	7897	0.106	9185	-0.0465788
ADAMTS16	2867	-0.493543	9704	-0.0161	12340	-0.651593
ADAMTS17	15679	0.338526	12777	-0.248	3266	1.23861
ADAMTS18	9360	-0.0354972	7050	0.169	2843	1.37139
ADAMTS19	7824	-0.118712	15649	-0.564	13089	-0.828002
ADAMTS2	7508	-0.137036	8475	0.0667	7350	0.287274
ADAMTS20	8735	-0.0689715	12783	-0.248	5342	0.703317
ADAMTS3	8538	-0.0804351	12910	-0.262	4384	0.927985
ADAMTS4	8667	-0.0732124	14356	-0.395	1350	2.10472
ADAMTS5	13783	0.206947	5012	0.365	6566	0.438245
ADAMTS6	5352	-0.273953	3320	0.568	8133	0.136462
ADAMTS7	4342	-0.34952	119	2.15	10827	-0.359264
ADAMTS8	2352	-0.557253	15777	-0.587	7775	0.208291
ADAMTS9	5099	-0.291877	15	2.85	14223	-1.09794
ADAMTSL1	19328	0.904119	3651	0.519	3386	1.20219
ADAMTSL2	4429	-0.341888	9029	0.028	13569	-0.936842
ADAMTSL3	18542	0.690666	7931	0.104	10885	-0.370962
ADAMTSL4	1351	-0.735826	2230	0.768	3509	1.16564
ADAMTSL5	2875	-0.491988	14036	-0.362	13471	-0.91369
ADAP1	15796	0.349529	6350	0.229	10098	-0.21886
ADAP2	15501	0.323569	7173	0.159	7177	0.317835
ADAR	12912	0.154993	14347	-0.394	7004	0.353767
ADARB1	14160	0.233299	10215	-0.0473	4207	0.975717
ADARB2	13917	0.215536	12809	-0.25	12889	-0.779515
ADAT1	3071	-0.469178	10641	-0.0763	10657	-0.325092
ADAT2	701	-0.933643	13185	-0.286	18108	-5.6561
ADAT3	5114	-0.290036	18438	-1.55	18089	-4.89296
ADCK1	5696	-0.249852	9787	-0.021	13410	-0.898891
ADCK2	8714	-0.0700962	3298	0.571	9022	-0.0156674
ADCK5	5517	-0.262211	10858	-0.0929	6856	0.385182
ADCY1	7181	-0.158409	9264	0.0129	17184	-2.34666
ADCY10	13848	0.210966	7746	0.118	9200	-0.0495032
ADCY2	19148	0.831814	2451	0.724	2991	1.32056
ADCY4	626	-0.967615	10708	-0.0818	5949	0.562266
ADCY5	19438	0.951178	529	1.49	11024	-0.394883
ADCY6	6475	-0.200501	197	1.93	11247	-0.439568
ADCY7	18096	0.604819	14115	-0.368	8234	0.117358
ADCY8	7307	-0.14979	16336	-0.695	6846	0.38784
ADCY9	14502	0.255361	17111	-0.912	477	3.08145
ADCYAP1	7094	-0.1625	8702	0.052	11717	-0.530774
ADCYAP1R1	1194	-0.774212	1821	0.882	15686	-1.55308
ADD1	2637	-0.522761	9213	0.0167	205	3.86446
ADD2	17772	0.557854	11256	-0.119	10528	-0.302453
ADD3	19843	1.19525	13206	-0.288	2113	1.66886
ADGRA1	2847	-0.497474	10734	-0.0831	16119	-1.71457
ADGRA2	19316	0.89779	16256	-0.679	3505	1.16629
ADGRA3	13909	0.215106	1968	0.833	11862	-0.56125
ADGRB1	3371	-0.438081	14370	-0.396	15167	-1.37232
ADGRB2	16682	0.429522	16409	-0.715	9010	-0.0139504
ADGRB3	16212	0.384494	15523	-0.547	13296	-0.875797
ADGRD1	3302	-0.444122	5260	0.339	15024	-1.32384
ADGRE1	16158	0.379772	10893	-0.0948	3518	1.16361
ADGRE2	9112	-0.0490177	11604	-0.145	16538	-1.91615
ADGRE3	194	-1.28443	13921	-0.351	17706	-2.93304
ADGRE5	17030	0.467517	1804	0.889	3770	1.08729
ADGRF1	11025	0.0489893	11962	-0.173	16912	-2.13838
ADGRF3	15525	0.325577	1032	1.17	11487	-0.485277
ADGRF4	17776	0.558351	8513	0.0641	13998	-1.03442
ADGRF5	2219	-0.575039	11429	-0.132	16665	-1.97821
ADGRG1	6629	-0.190773	6602	0.208	7111	0.332781
ADGRG2	1085	-0.800502	12799	-0.25	10401	-0.274555
ADGRG3	10301	0.0125363	9687	-0.015	17486	-2.59248
ADGRG4	15077	0.292295	13259	-0.291	14379	-1.1353
ADGRG5	15219	0.302587	5569	0.308	17847	-3.24981
ADGRG6	7442	-0.140959	4648	0.4	3370	1.20668
ADGRG7	16710	0.431881	17956	-1.23	11543	-0.497488
ADGRL1	4995	-0.298843	18174	-1.34	15976	-1.65997
ADGRL2	16628	0.425091	10330	-0.0548	10557	-0.307785
ADGRL3	9600	-0.0231637	17282	-0.962	10585	-0.312149
ADGRL4	12894	0.154235	279	1.74	13651	-0.953758
ADGRV1	5003	-0.298139	17164	-0.924	16776	-2.04489
ADH1A	15678	0.33849	3782	0.498	7076	0.341666
ADH1B	8288	-0.0943578	9416	0.00192	8697	0.0400795
ADH4	19962	1.38339	6431	0.222	12445	-0.675275
ADH5	9076	-0.0513134	5456	0.319	7463	0.264202
ADH6	1138	-0.787593	13004	-0.269	15010	-1.32087
ADH7	1228	-0.764963	13449	-0.306	13601	-0.944267
ADHFE1	15024	0.288789	11956	-0.172	5388	0.693482
ADI1	2681	-0.517433	15149	-0.492	2518	1.48768
ADIG	15881	0.357868	15479	-0.541	8730	0.0338006
ADIPOQ	18010	0.590549	15827	-0.597	10808	-0.355486
ADIPOR1	9647	-0.0208708	17518	-1.04	10481	-0.293401
ADIPOR2	4875	-0.307498	14751	-0.442	248	3.68498
ADIRF	3855	-0.393067	3908	0.481	7498	0.259563
ADK	10457	0.0208194	9795	-0.0213	3332	1.21945
ADM	12897	0.154381	703	1.36	3339	1.21769
ADM2	2079	-0.595306	14185	-0.374	2385	1.54601
ADM5	6694	-0.186808	10257	-0.0498	13707	-0.967569
ADNP	15386	0.313891	2443	0.725	14744	-1.24137
ADNP2	16407	0.404216	9219	0.0161	4269	0.957576
ADO	12479	0.128472	8722	0.0508	2265	1.60376
ADORA1	8203	-0.0998051	8859	0.0401	12301	-0.644106
ADORA2A	5364	-0.273235	4481	0.418	13382	-0.892916
ADORA2B	3377	-0.437185	11800	-0.161	3993	1.03178
ADPGK	2371	-0.555004	7745	0.118	15343	-1.43116
ADPRH	3177	-0.456974	15042	-0.479	6774	0.401797
ADPRHL1	19560	1.00986	15444	-0.534	10954	-0.382365
ADPRHL2	634	-0.965937	14806	-0.449	9001	-0.0120296
ADPRM	1873	-0.629404	16235	-0.675	3525	1.15976
ADRA1A	13575	0.192916	11126	-0.11	5584	0.645199
ADRA1B	13143	0.16727	13938	-0.353	928	2.45141
ADRA1D	12497	0.130201	12328	-0.207	2543	1.48066
ADRA2A	3409	-0.433782	16372	-0.705	3106	1.28929
ADRA2B	11972	0.0986495	3118	0.599	11326	-0.454943
ADRA2C	12178	0.110285	10966	-0.0996	4720	0.849249
ADRB1	19285	0.885272	8459	0.0681	11374	-0.462614
ADRB2	19034	0.800683	16076	-0.641	8067	0.149744
ADRB3	660	-0.952571	14305	-0.388	11264	-0.442878
ADRM1	11592	0.0777104	12600	-0.232	17896	-3.38885
ADSL	5215	-0.282589	3474	0.543	1946	1.75039
ADTRP	2670	-0.518955	13021	-0.271	11740	-0.535948
AEBP1	6469	-0.200946	14175	-0.373	11396	-0.466719
AEBP2	2085	-0.594467	13358	-0.299	9989	-0.198943
AEN	2576	-0.529213	4256	0.444	3830	1.0719
AFAP1	19041	0.802208	1851	0.871	5821	0.593049
AFAP1L1	11621	0.0795073	18177	-1.34	15507	-1.49163
AFAP1L2	12534	0.131811	2516	0.708	17147	-2.31834
AFF1	8588	-0.0780177	14963	-0.469	215	3.80859
AFF2	1808	-0.641263	1555	0.986	5003	0.777587
AFF3	9263	-0.0411578	5506	0.315	9194	-0.0484558
AFF4	12413	0.12488	5493	0.316	783	2.61541
AFG3L2	15868	0.356615	18034	-1.27	16123	-1.71512
AFM	11846	0.0919367	5032	0.363	16350	-1.81474
AFMID	5444	-0.267774	9561	-0.00599	8079	0.147201
AFP	6597	-0.19254	9651	-0.0128	12104	-0.603194
AFTPH	15199	0.301225	18262	-1.4	2144	1.65716
AGA	12258	0.114292	11936	-0.171	11409	-0.469503
AGAP1	13961	0.219134	6364	0.228	475	3.08456
AGAP2	9179	-0.0457839	10165	-0.0442	16668	-1.98076
AGAP3	512	-1.01694	12756	-0.246	1086	2.30127
AGAP5	10262	0.0102466	13463	-0.308	9603	-0.126113
AGAP6	4649	-0.324959	4223	0.447	1514	2.00019
AGAP9	5777	-0.244706	12914	-0.262	14120	-1.06935
AGBL1	1563	-0.687556	8919	0.0357	7224	0.307212
AGBL2	20063	1.70881	18538	-1.68	14864	-1.27652
AGBL3	8007	-0.109528	10648	-0.0769	14150	-1.07659
AGBL4	11223	0.0592128	9096	0.024	2962	1.3289
AGBL5	1936	-0.619612	9224	0.0155	16576	-1.93972
AGER	5340	-0.275059	7690	0.122	14707	-1.22996
AGFG1	15378	0.313156	9379	0.00448	1286	2.14275
AGFG2	6129	-0.22093	8926	0.0352	15652	-1.54084
AGGF1	9138	-0.0476212	4549	0.411	16550	-1.92375
AGK	1412	-0.720607	5113	0.355	17538	-2.6569
AGL	13872	0.21257	9045	0.027	6241	0.500814
AGMAT	14283	0.241536	4989	0.367	8423	0.0827644
AGMO	6510	-0.198182	11799	-0.161	7476	0.262213
AGO1	1187	-0.775405	11034	-0.103	8617	0.0532266
AGO2	17978	0.585367	5449	0.32	6194	0.509817
AGO3	15448	0.31877	13220	-0.289	7370	0.282331
AGO4	2368	-0.555379	11352	-0.125	10406	-0.275727
AGPAT1	6108	-0.222163	15909	-0.611	1248	2.17311
AGPAT2	19547	1.00373	13648	-0.325	16646	-1.96812
AGPAT3	4111	-0.36919	2681	0.676	1580	1.94432
AGPAT4	4422	-0.342471	2446	0.725	11761	-0.539615
AGPAT5	13980	0.220331	1129	1.14	1677	1.89291
AGPS	15183	0.299894	11645	-0.148	278	3.56158
AGR2	9919	-0.00697424	9464	-0.00086	17361	-2.47703
AGR3	3534	-0.424093	2650	0.683	15493	-1.48631
AGRN	8556	-0.0792652	10718	-0.0824	6141	0.520896
AGRP	153	-1.33711	12556	-0.227	15710	-1.56298
AGT	11395	0.0667461	17801	-1.16	2938	1.33538
AGTPBP1	17760	0.556291	8135	0.0889	15247	-1.39441
AGTR1	2226	-0.574836	15564	-0.552	16357	-1.81735
AGTR2	11208	0.0580493	5008	0.366	8613	0.0540643
AGTRAP	13344	0.178947	15008	-0.474	3381	1.20405
AGXT	19877	1.2428	3161	0.593	13348	-0.886398
AGXT2	13590	0.194104	12101	-0.185	12687	-0.735049
AHCTF1	11539	0.0749017	5719	0.29	774	2.627
AHCY	15094	0.293558	18065	-1.28	123	4.39345
AHCYL1	2411	-0.549755	7581	0.129	7399	0.276608
AHCYL2	8051	-0.107669	16503	-0.742	5900	0.574347
AHDC1	18752	0.732242	11334	-0.124	4203	0.97808
AHI1	12269	0.11501	2934	0.63	6535	0.445699
AHNAK	10522	0.0238264	6135	0.249	1539	1.97805
AHNAK2	11156	0.0552785	18279	-1.41	9717	-0.149174
AHR	14884	0.280593	12487	-0.221	7519	0.255544
AHRR	18828	0.748236	2113	0.795	8335	0.0980645
AHSA1	3624	-0.415072	6313	0.233	4443	0.916608
AHSG	1098	-0.79744	2436	0.727	3586	1.14269
AHSP	19551	1.00535	10676	-0.0793	11216	-0.434391
AICDA	19410	0.936141	2049	0.811	8743	0.031705
AIDA	17578	0.533985	10357	-0.0566	13898	-1.01048
AIF1	15294	0.307436	13837	-0.343	7682	0.22663
AIF1L	867	-0.871194	14385	-0.398	12585	-0.709454
AIFM1	20002	1.45405	15419	-0.531	18115	-6.08959
AIFM2	2954	-0.483899	10977	-0.101	2262	1.60406
AIFM3	15238	0.304482	4973	0.369	13166	-0.844112
AIG1	18550	0.691883	1245	1.09	5256	0.719794
AIM2	19143	0.830711	5477	0.317	12288	-0.641959
AIMP1	19603	1.02567	12938	-0.264	8359	0.0929839
AIMP2	14602	0.262231	124	2.15	13628	-0.949737
AIP	10063	0.000246311	13555	-0.317	3523	1.16179
AIPL1	9885	-0.00850241	7805	0.113	9138	-0.0386514
AIRE	3162	-0.459298	13208	-0.288	8507	0.0704994
AJAP1	10516	0.0235376	12558	-0.227	12402	-0.6642
AJUBA	7718	-0.124143	18079	-1.29	530	2.96417
AK1	4460	-0.34013	15388	-0.527	6780	0.401127
AK2	15558	0.328562	15851	-0.6	322	3.45779
AK3	1475	-0.706871	1868	0.865	3282	1.23402
AK4	11087	0.051447	12997	-0.268	15421	-1.45801
AK5	16957	0.459185	9189	0.0182	9354	-0.0769549
AK6	10816	0.0390576	6263	0.237	18084	-4.86503
AK7	16528	0.414214	6406	0.224	1509	2.00261
AK8	1932	-0.62019	7207	0.157	9734	-0.150962
AK9	17752	0.55553	10492	-0.0654	6548	0.442185
AKAP1	15723	0.343304	7158	0.161	4811	0.823761
AKAP10	1489	-0.702868	2235	0.767	14983	-1.30921
AKAP11	19820	1.17563	13707	-0.332	17408	-2.51696
AKAP12	19125	0.825944	613	1.42	14488	-1.16503
AKAP13	133	-1.36765	13935	-0.352	13385	-0.893809
AKAP14	3873	-0.390566	3214	0.586	13901	-1.01092
AKAP17A	19221	0.857071	16128	-0.654	8061	0.150583
AKAP2	11124	0.0532142	3673	0.515	9132	-0.0371648
AKAP3	17840	0.566979	4399	0.426	8401	0.0871773
AKAP4	15644	0.336566	7041	0.169	17327	-2.44113
AKAP5	7715	-0.124269	6617	0.206	10910	-0.374497
AKAP6	9152	-0.0472122	15458	-0.538	6180	0.512452
AKAP7	4190	-0.362585	2389	0.735	10756	-0.344568
AKAP8	9864	-0.00926282	8720	0.0508	8615	0.0535812
AKAP8L	6963	-0.169777	10137	-0.0426	14991	-1.31123
AKAP9	14927	0.282882	5714	0.29	2615	1.4556
AKIP1	4746	-0.316929	16800	-0.834	14294	-1.11518
AKIRIN1	18668	0.713578	17419	-1.01	3212	1.25739
AKIRIN2	6778	-0.18084	16684	-0.799	336	3.42392
AKNA	15366	0.31231	4087	0.463	6450	0.460137
AKNAD1	4774	-0.314755	6275	0.236	12600	-0.713995
AKR1A1	19724	1.09869	15020	-0.476	13785	-0.98607
AKR1B1	9088	-0.0507285	4242	0.445	1858	1.7922
AKR1B10	1711	-0.658525	9516	-0.00335	5795	0.598589
AKR1B15	6381	-0.205244	1547	0.989	11251	-0.440322
AKR1C1	1342	-0.737629	16733	-0.82	5354	0.700884
AKR1C2	5316	-0.276414	15489	-0.542	11048	-0.399282
AKR1C3	808	-0.894926	13257	-0.291	6496	0.452122
AKR1C4	14296	0.24252	8512	0.0642	5765	0.604932
AKR1D1	19808	1.16486	7684	0.123	5977	0.557796
AKR1E2	4198	-0.362308	18633	-1.83	17518	-2.63005
AKR7A2	8018	-0.109061	5749	0.286	8369	0.0911972
AKR7A3	15639	0.336245	17398	-1	7204	0.311331
AKT1	14545	0.258765	8732	0.0501	2865	1.36102
AKT1S1	18162	0.615229	13231	-0.289	9493	-0.102309
AKT2	851	-0.876145	18252	-1.39	2388	1.54548
AKT3	15890	0.358724	15992	-0.625	5214	0.729937
AKTIP	538	-1.00044	2989	0.621	17809	-3.12209
ALAD	6391	-0.204771	6923	0.179	2146	1.65637
ALAS1	7269	-0.152817	10337	-0.0554	225	3.76562
ALAS2	1609	-0.676229	5631	0.302	3800	1.07889
ALB	14765	0.273421	17097	-0.907	3537	1.15737
ALCAM	12077	0.10433	4693	0.395	14517	-1.17143
ALDH16A1	3651	-0.412728	17653	-1.1	9767	-0.157728
ALDH18A1	6775	-0.181067	8789	0.0458	12950	-0.793789
ALDH1A1	14607	0.262553	3585	0.528	11416	-0.471182
ALDH1A2	4914	-0.304826	2258	0.763	6983	0.357789
ALDH1A3	11234	0.0596011	17346	-0.982	8500	0.071374
ALDH1B1	10323	0.0136228	4108	0.461	9978	-0.196778
ALDH1L1	5283	-0.278454	10368	-0.0572	15253	-1.39684
ALDH1L2	3479	-0.428239	10638	-0.0761	5505	0.666165
ALDH2	13073	0.163244	7376	0.145	2180	1.63781
ALDH3A1	8316	-0.0926907	3901	0.482	13350	-0.886533
ALDH3A2	9035	-0.0533731	4082	0.463	13075	-0.823987
ALDH3B2	2730	-0.512343	224	1.86	7214	0.309247
ALDH4A1	3060	-0.470266	13759	-0.335	11381	-0.46372
ALDH5A1	19587	1.02183	8433	0.0703	4702	0.856264
ALDH6A1	14663	0.266389	6694	0.2	11057	-0.40051
ALDH7A1	13414	0.182625	17410	-1.01	14440	-1.15361
ALDH8A1	12402	0.124183	8608	0.0588	13251	-0.864279
ALDH9A1	14236	0.237843	7947	0.102	7967	0.17183
ALDOA	17553	0.531433	667	1.39	10061	-0.211108
ALDOB	13564	0.192233	5231	0.342	11243	-0.439309
ALDOC	7376	-0.145076	4279	0.44	13934	-1.02117
ALG1	7024	-0.166112	12576	-0.229	17638	-2.8216
ALG10	6323	-0.20853	16059	-0.637	14483	-1.16383
ALG10B	12726	0.144092	16442	-0.726	12649	-0.725112
ALG11	20003	1.46321	5799	0.281	1263	2.15795
ALG12	7167	-0.158954	8498	0.0652	737	2.67289
ALG13	18898	0.764374	7475	0.138	17330	-2.4432
ALG14	6504	-0.198539	18829	-2.55	9936	-0.188819
ALG1L	16794	0.441781	17470	-1.03	6988	0.356962
ALG2	9295	-0.0389731	6420	0.223	9885	-0.181122
ALG3	15500	0.323542	12758	-0.246	1368	2.09187
ALG5	8298	-0.0936364	10614	-0.0748	10436	-0.281895
ALG6	9951	-0.00483032	5727	0.289	17902	-3.41121
ALG8	12072	0.103948	3233	0.583	16007	-1.67087
ALG9	10317	0.0132991	18579	-1.74	595	2.84894
ALK	15641	0.336293	6870	0.184	11954	-0.5768
ALKBH1	4525	-0.335098	13890	-0.348	14043	-1.04808
ALKBH2	16371	0.400552	2112	0.796	5668	0.628553
ALKBH3	2461	-0.544953	1303	1.07	16606	-1.95242
ALKBH4	14734	0.271518	12352	-0.209	12868	-0.776528
ALKBH5	2307	-0.564173	7403	0.143	4904	0.802519
ALKBH6	15115	0.295052	4792	0.387	15973	-1.65929
ALKBH7	1428	-0.716232	3551	0.532	10119	-0.222165
ALKBH8	13815	0.208696	17946	-1.23	7724	0.219968
ALLC	9644	-0.0209429	16629	-0.783	16609	-1.95325
ALMS1	18283	0.637145	10697	-0.0811	13811	-0.990511
ALOX12	9939	-0.00567957	6164	0.246	6560	0.439708
ALOX12B	7453	-0.140347	4356	0.432	1200	2.20838
ALOX15	10878	0.0420474	10695	-0.0809	4151	0.990988
ALOX15B	8417	-0.0870835	17502	-1.04	9526	-0.109798
ALOX5	5486	-0.264845	6888	0.182	16999	-2.19931
ALOX5AP	15983	0.366436	13825	-0.342	6347	0.480859
ALOXE3	4869	-0.30769	10290	-0.0519	13802	-0.988281
ALPI	3291	-0.445083	17043	-0.89	8097	0.144673
ALPK1	7393	-0.143715	7194	0.158	8934	0.00110984
ALPK2	7592	-0.132088	6837	0.187	3634	1.12616
ALPK3	8975	-0.0562658	6140	0.248	14005	-1.0355
ALPL	9348	-0.0361393	510	1.5	4149	0.991728
ALPP	8085	-0.106128	14357	-0.395	8241	0.116496
ALS2	10791	0.0374039	2229	0.768	3143	1.27864
ALS2CL	4162	-0.364706	13930	-0.352	15399	-1.44741
ALX1	12332	0.119319	2911	0.634	15062	-1.33784
ALX3	9299	-0.0387897	5217	0.344	7913	0.182133
ALX4	9075	-0.0513581	9935	-0.0291	11712	-0.530212
ALYREF	6127	-0.221039	9485	-0.00173	6617	0.429223
AMACR	904	-0.85752	106	2.17	5202	0.733527
AMBN	14987	0.286334	16780	-0.831	17292	-2.41857
AMBP	12149	0.108802	1341	1.05	3323	1.22387
AMBRA1	3201	-0.454196	5780	0.284	1060	2.32694
AMD1	3285	-0.445634	10343	-0.0555	10006	-0.201326
AMDHD1	17718	0.552259	13146	-0.282	7548	0.250317
AMDHD2	14676	0.267314	17143	-0.919	1585	1.94154
AMELX	1492	-0.702376	9889	-0.0267	13826	-0.994962
AMER1	12596	0.1348	1975	0.831	4519	0.896176
AMER2	16405	0.404127	3084	0.606	11120	-0.414883
AMER3	8180	-0.100841	18197	-1.36	17746	-3.00217
AMFR	7704	-0.124826	10120	-0.0417	13595	-0.94191
AMH	19981	1.41112	2530	0.705	11982	-0.581928
AMHR2	1334	-0.739987	14837	-0.451	2678	1.43255
AMIGO1	15514	0.324293	11509	-0.138	17176	-2.33915
AMIGO2	15698	0.340474	6270	0.236	11162	-0.422461
AMIGO3	13239	0.172828	3547	0.533	14284	-1.11321
AMMECR1	9830	-0.0114273	3511	0.538	13635	-0.950611
AMMECR1L	14619	0.263245	17953	-1.23	12672	-0.730866
AMN	11835	0.0912982	7316	0.149	6336	0.482306
AMN1	17074	0.47219	11382	-0.128	9879	-0.17969
AMOT	13457	0.18512	8064	0.0941	12930	-0.786948
AMOTL1	2091	-0.593316	16400	-0.714	15717	-1.5646
AMOTL2	20027	1.52694	14099	-0.367	2380	1.54848
AMPD1	5277	-0.278699	11345	-0.125	18027	-4.0051
AMPD2	17613	0.538636	10691	-0.0807	17545	-2.67116
AMPD3	4163	-0.364598	8742	0.0496	5104	0.755731
AMPH	13294	0.176189	16613	-0.777	7668	0.229481
AMT	6767	-0.181734	17390	-0.998	11345	-0.458063
AMTN	14481	0.254285	1580	0.979	10769	-0.346846
AMY2A	13565	0.192283	12118	-0.187	7747	0.213403
AMY2B	9667	-0.0196504	11112	-0.109	17490	-2.59516
AMZ1	14448	0.252209	2982	0.622	3661	1.1155
AMZ2	16216	0.385141	6232	0.239	13066	-0.820853
ANAPC1	13791	0.20721	2228	0.768	3786	1.08269
ANAPC10	12127	0.107545	10288	-0.0516	14834	-1.2687
ANAPC11	7377	-0.145037	7073	0.167	305	3.50184
ANAPC13	3934	-0.385748	15442	-0.534	16429	-1.8572
ANAPC15	2809	-0.503446	10714	-0.0821	10778	-0.349418
ANAPC16	14304	0.242874	9522	-0.00362	14499	-1.16811
ANAPC2	18648	0.710125	6191	0.243	66	4.83093
ANAPC4	9925	-0.0065553	7127	0.163	142	4.24136
ANAPC5	13768	0.206301	2171	0.783	2538	1.48197
ANAPC7	1195	-0.77408	15184	-0.498	3272	1.23745
ANGEL1	15280	0.306462	8605	0.0588	5923	0.568041
ANGEL2	12679	0.140928	310	1.71	1548	1.97
ANGPT1	19947	1.35525	16041	-0.634	11693	-0.526401
ANGPT2	12548	0.132301	12637	-0.236	4133	0.994957
ANGPT4	16531	0.414744	17136	-0.918	14024	-1.04286
ANGPTL1	6743	-0.183626	7227	0.155	14262	-1.10775
ANGPTL2	7713	-0.124444	14936	-0.464	2152	1.65171
ANGPTL3	1566	-0.687113	15662	-0.567	9053	-0.02191
ANGPTL4	18001	0.589266	13440	-0.306	9935	-0.188383
ANGPTL5	17304	0.498684	146	2.05	10456	-0.285755
ANGPTL6	12890	0.153949	9866	-0.0252	8924	0.00370655
ANGPTL7	15466	0.320749	9116	0.0227	4672	0.863444
ANHX	19928	1.32429	13037	-0.273	9492	-0.102086
ANK1	3734	-0.404681	3749	0.503	9988	-0.198915
ANK2	4257	-0.35799	3357	0.561	12851	-0.773783
ANK3	14087	0.228474	10656	-0.0776	13489	-0.917972
ANKAR	126	-1.37998	7143	0.162	12051	-0.594068
ANKDD1A	3475	-0.428693	8868	0.0395	9662	-0.137385
ANKDD1B	15690	0.339445	6007	0.26	12464	-0.68164
ANKEF1	2017	-0.606313	8773	0.0475	16061	-1.6906
ANKFN1	13726	0.20348	13407	-0.303	10790	-0.351378
ANKFY1	17119	0.476921	9399	0.00332	2043	1.69955
ANKH	5282	-0.278462	5819	0.28	1517	1.99521
ANKIB1	2891	-0.490348	17303	-0.968	12191	-0.621238
ANKK1	14132	0.231839	13741	-0.334	8608	0.0546898
ANKLE1	6075	-0.22496	15735	-0.58	10927	-0.377934
ANKLE2	17784	0.559263	17447	-1.02	187	3.95219
ANKMY1	16072	0.373154	1828	0.879	11765	-0.540704
ANKMY2	4768	-0.315111	13134	-0.281	17164	-2.33017
ANKRA2	4731	-0.317847	18404	-1.51	15940	-1.64725
ANKRD1	2758	-0.508897	3193	0.589	10662	-0.325961
ANKRD10	10214	0.00781158	17212	-0.939	1003	2.37418
ANKRD11	20036	1.54729	1628	0.959	16600	-1.94893
ANKRD12	11708	0.0842201	7713	0.12	890	2.49686
ANKRD13A	9923	-0.00663245	8809	0.0439	14728	-1.23745
ANKRD13B	18200	0.622153	17329	-0.977	10149	-0.227561
ANKRD13C	16545	0.41636	1221	1.1	13180	-0.846413
ANKRD13D	6215	-0.215478	7226	0.155	3408	1.19582
ANKRD16	12117	0.107211	6918	0.179	16530	-1.91116
ANKRD17	9684	-0.0190187	13679	-0.328	9837	-0.171149
ANKRD18A	2341	-0.558448	18759	-2.12	16406	-1.84499
ANKRD2	11425	0.0681357	3468	0.545	15011	-1.32106
ANKRD22	13766	0.206283	7040	0.169	7209	0.310273
ANKRD23	3902	-0.387983	14592	-0.422	18020	-3.94297
ANKRD24	580	-0.984891	9503	-0.00246	12066	-0.596932
ANKRD26	17388	0.51056	15277	-0.511	11593	-0.507683
ANKRD27	11697	0.0836397	8541	0.0628	10249	-0.249411
ANKRD28	773	-0.90789	17049	-0.894	10133	-0.223813
ANKRD30A	7792	-0.120461	546	1.48	17774	-3.04704
ANKRD30B	10277	0.0113939	12813	-0.251	13605	-0.944733
ANKRD31	1286	-0.751492	7182	0.159	16578	-1.94059
ANKRD33	12999	0.159117	11951	-0.172	12449	-0.676318
ANKRD33B	7388	-0.144183	9937	-0.0292	12562	-0.703363
ANKRD34A	5456	-0.266804	17881	-1.2	2781	1.38906
ANKRD34B	16515	0.413301	12132	-0.188	6975	0.359569
ANKRD34C	16827	0.444807	6303	0.233	13935	-1.02133
ANKRD35	9149	-0.0472808	14519	-0.414	3041	1.30714
ANKRD36B	135	-1.36691	14768	-0.444	17039	-2.2336
ANKRD37	6762	-0.182259	1206	1.11	3642	1.12371
ANKRD39	14099	0.229111	14511	-0.413	16328	-1.8052
ANKRD40	15577	0.329957	13996	-0.358	8358	0.0935322
ANKRD42	9639	-0.0213748	14884	-0.457	3872	1.05992
ANKRD44	821	-0.886894	14889	-0.458	6678	0.418115
ANKRD45	6447	-0.202021	12302	-0.204	6174	0.513187
ANKRD46	9874	-0.00893234	10684	-0.0801	14211	-1.09421
ANKRD49	2503	-0.540149	7216	0.156	18112	-5.80407
ANKRD50	19771	1.13634	7525	0.134	5938	0.564354
ANKRD52	2094	-0.592749	10406	-0.0601	11583	-0.505726
ANKRD53	9441	-0.031982	3572	0.53	12435	-0.673711
ANKRD54	20040	1.56959	7108	0.164	4678	0.861072
ANKRD55	16381	0.401635	12491	-0.221	10231	-0.246288
ANKRD6	6849	-0.176735	7859	0.109	5942	0.563912
ANKRD61	1277	-0.753765	4632	0.402	8748	0.030578
ANKRD62	18272	0.635592	8292	0.0793	15769	-1.58523
ANKRD65	1368	-0.729753	18339	-1.47	10463	-0.287132
ANKRD66	9199	-0.0443144	1463	1.02	9424	-0.0887673
ANKRD7	1121	-0.793135	17433	-1.01	15430	-1.46144
ANKRD9	9910	-0.00718234	1581	0.978	13339	-0.884573
ANKS1A	8795	-0.0665032	1203	1.11	13324	-0.880694
ANKS1B	10528	0.0242096	8267	0.0811	5016	0.775715
ANKS3	5409	-0.270046	16103	-0.647	639	2.79387
ANKS4B	5728	-0.247532	6281	0.235	8979	-0.00770732
ANKS6	4732	-0.31777	3250	0.581	834	2.54907
ANKZF1	3164	-0.459041	16932	-0.863	14239	-1.10375
ANLN	10070	0.000727889	1218	1.1	17893	-3.38236
ANO1	15911	0.360155	5171	0.35	10819	-0.357651
ANO10	12884	0.153598	1792	0.892	16407	-1.84511
ANO2	18617	0.70398	737	1.34	6489	0.453007
ANO3	6476	-0.200434	3200	0.588	16812	-2.07625
ANO4	2415	-0.549489	9411	0.00219	7160	0.320352
ANO5	12830	0.151154	6886	0.182	12137	-0.607771
ANO6	16041	0.370839	18180	-1.35	2631	1.45072
ANO7	12831	0.151273	3266	0.577	9915	-0.185696
ANO8	7277	-0.152469	10777	-0.0865	10897	-0.372619
ANO9	13317	0.177618	5644	0.3	889	2.49732
ANOS1	877	-0.866523	14778	-0.445	9521	-0.107445
ANP32A	19315	0.896897	2010	0.821	12353	-0.654377
ANP32B	17761	0.556306	3672	0.515	8372	0.0908157
ANP32D	18826	0.747851	17718	-1.12	6557	0.440231
ANP32E	18842	0.75022	2467	0.721	1337	2.11202
ANPEP	15290	0.307075	8888	0.0381	574	2.87889
ANTXR1	930	-0.849862	17142	-0.919	13419	-0.901205
ANTXR2	741	-0.920229	11894	-0.168	17256	-2.3949
ANTXRL	9095	-0.0501766	11727	-0.155	7620	0.236867
ANXA1	7365	-0.14576	3351	0.562	17073	-2.2605
ANXA10	10785	0.0372106	18698	-1.96	5992	0.553859
ANXA11	5758	-0.246027	16034	-0.633	8042	0.155002
ANXA13	14700	0.269015	5168	0.35	9445	-0.093996
ANXA2	4369	-0.34714	768	1.32	13637	-0.951062
ANXA2R	7051	-0.164818	3921	0.48	4042	1.0201
ANXA3	15587	0.330894	7364	0.146	6204	0.508166
ANXA4	17281	0.496107	10575	-0.0717	2737	1.40516
ANXA5	17711	0.551486	8102	0.0916	9181	-0.0461079
ANXA6	17051	0.469397	4555	0.41	6083	0.535425
ANXA7	1237	-0.763341	18823	-2.51	11317	-0.453727
ANXA8	5651	-0.252589	17516	-1.04	16392	-1.83733
ANXA8L1	13224	0.171884	4007	0.471	5696	0.621192
ANXA9	777	-0.906598	13669	-0.327	4361	0.932367
AOAH	16980	0.462251	3802	0.497	8146	0.134315
AOC1	5509	-0.263032	18342	-1.47	4139	0.993993
AOC2	14286	0.24179	16690	-0.801	3108	1.28895
AOC3	6751	-0.183249	15588	-0.555	12504	-0.689152
AOX1	19296	0.889442	18874	-3.22	13117	-0.832637
AP1AR	15684	0.338997	15210	-0.501	4195	0.97985
AP1B1	6076	-0.224729	14160	-0.372	1247	2.17398
AP1G1	4526	-0.334842	11250	-0.118	1950	1.74691
AP1G2	16848	0.446961	10642	-0.0763	4897	0.804642
AP1M1	16499	0.412344	15071	-0.482	1768	1.8432
AP1M2	16975	0.462119	12673	-0.239	12342	-0.651877
AP1S1	19791	1.1568	18160	-1.34	14361	-1.1303
AP1S2	15432	0.317681	145	2.06	2866	1.36071
AP1S3	18948	0.776522	9983	-0.0322	13540	-0.928045
AP2A1	14220	0.237002	312	1.71	13517	-0.924654
AP2A2	8088	-0.105825	6623	0.206	1170	2.22651
AP2B1	6310	-0.20955	1393	1.04	5948	0.562313
AP2M1	7876	-0.116348	4889	0.377	747	2.66002
AP2S1	9131	-0.0482426	4383	0.427	4523	0.895677
AP3B1	19312	0.896112	11606	-0.145	4419	0.922329
AP3B2	18004	0.589623	10023	-0.0348	8205	0.122085
AP3D1	5971	-0.231779	14217	-0.378	6105	0.529416
AP3M1	11269	0.0612116	11743	-0.157	5935	0.564639
AP3M2	17022	0.466748	2927	0.631	14409	-1.14312
AP3S1	10811	0.0387403	14940	-0.465	8329	0.0994264
AP3S2	8194	-0.100245	5251	0.34	6971	0.36051
AP4B1	3808	-0.398609	15803	-0.591	5701	0.619953
AP4E1	2408	-0.550198	16971	-0.871	1999	1.72061
AP4M1	10896	0.0433613	14568	-0.419	15295	-1.41391
AP4S1	11328	0.0637441	17587	-1.07	1853	1.79352
AP5B1	2439	-0.546939	1195	1.11	9293	-0.0657262
AP5M1	12196	0.110816	5898	0.271	1416	2.06061
AP5S1	12027	0.101485	1810	0.885	3904	1.0535
AP5Z1	17205	0.487435	6645	0.204	4890	0.806007
APAF1	13321	0.177718	6423	0.222	8251	0.113906
APBA1	13747	0.204707	7865	0.109	16394	-1.8382
APBA2	16275	0.391409	8572	0.0607	4284	0.954442
APBA3	13336	0.178646	7502	0.136	14042	-1.04797
APBB1	9194	-0.0445827	18422	-1.53	11240	-0.438618
APBB1IP	12193	0.110721	8068	0.0939	13748	-0.977662
APBB2	730	-0.924094	3122	0.598	13882	-1.00696
APBB3	9136	-0.0477057	10765	-0.0852	12804	-0.760154
APC	19750	1.11956	13174	-0.285	6825	0.392986
APC2	5546	-0.260395	15051	-0.48	8769	0.026636
APCDD1	15251	0.305075	13692	-0.33	3276	1.23676
APCDD1L	10759	0.0359848	15617	-0.559	10745	-0.342816
APCS	5474	-0.265976	12839	-0.253	991	2.38909
APEH	905	-0.857377	7959	0.101	17051	-2.24073
APEX1	4650	-0.324899	5270	0.338	11371	-0.46215
APEX2	1637	-0.669935	12776	-0.248	16657	-1.97389
APH1A	12160	0.109433	2298	0.754	2669	1.4358
APH1B	1804	-0.641835	5905	0.27	7229	0.305878
API5	11209	0.0580861	3603	0.525	842	2.54274
APIP	10018	-0.00164277	12270	-0.2	13228	-0.858608
APLF	526	-1.00833	1818	0.883	10536	-0.304091
APLN	1550	-0.689713	4090	0.463	8098	0.144662
APLNR	5322	-0.276246	5688	0.294	15812	-1.59856
APLP1	4772	-0.314762	4635	0.402	11848	-0.558814
APLP2	1860	-0.632092	922	1.24	3352	1.21214
APMAP	618	-0.969388	3069	0.608	14044	-1.0481
APOA1	9994	-0.00247605	2429	0.728	10982	-0.386856
APOA2	7920	-0.114173	1945	0.841	1994	1.72167
APOA4	14377	0.247489	8799	0.0448	5145	0.747879
APOA5	4186	-0.36283	9190	0.018	15557	-1.5035
APOB	8841	-0.0638038	4238	0.445	6356	0.477471
APOBEC1	8432	-0.0864819	17991	-1.25	11465	-0.480403
APOBEC2	8873	-0.0620115	11815	-0.162	12621	-0.71967
APOBEC3A	5042	-0.295413	2495	0.714	4461	0.912787
APOBEC3B	14259	0.239459	1418	1.03	5710	0.618404
APOBEC3C	13180	0.168886	16097	-0.645	831	2.55369
APOBEC3D	6616	-0.19161	2891	0.638	6522	0.448275
APOBEC3F	1394	-0.724233	45	2.47	2160	1.64829
APOBEC3G	8681	-0.0723933	10460	-0.0639	5031	0.772622
APOBEC3H	15848	0.35461	7154	0.161	6977	0.359152
APOBEC4	3821	-0.396551	11023	-0.103	4791	0.826795
APOBR	6	-2.41383	2437	0.727	9618	-0.128592
APOC1	11203	0.0574177	2724	0.668	3891	1.05685
APOC2	2676	-0.517911	14574	-0.42	8252	0.113731
APOC3	3906	-0.387827	14426	-0.403	3917	1.05038
APOC4	19609	1.02794	8304	0.0783	13727	-0.972689
APOD	18927	0.772462	15423	-0.531	9072	-0.0262615
APOE	2542	-0.534686	18480	-1.61	10931	-0.378861
APOF	7031	-0.165593	11248	-0.118	5736	0.612146
APOH	1094	-0.797904	16425	-0.719	1252	2.17036
APOL1	9741	-0.0152722	9161	0.02	2429	1.52837
APOL2	3314	-0.443379	14703	-0.436	5868	0.581604
APOL3	10271	0.0110086	4366	0.43	11164	-0.422762
APOL5	6799	-0.179933	9265	0.0128	6186	0.511576
APOL6	16157	0.379731	15120	-0.487	4240	0.967482
APOLD1	12741	0.145124	511	1.5	12096	-0.602234
APOM	14092	0.228785	6948	0.176	10174	-0.232517
APOO	2981	-0.480161	7995	0.0993	4277	0.955709
APOOL	12463	0.127701	6804	0.19	14900	-1.28663
APP	6516	-0.197884	2300	0.753	16635	-1.96315
APPBP2	10608	0.0283974	15057	-0.48	4059	1.01462
APPL1	10136	0.00451278	13404	-0.303	17720	-2.95092
APPL2	14996	0.286787	13684	-0.329	9993	-0.199213
APRT	13581	0.19337	10011	-0.0343	5489	0.67111
APTX	6948	-0.170592	13217	-0.288	8124	0.138878
AQP1	7799	-0.119934	6194	0.243	4544	0.890288
AQP10	18592	0.700169	14069	-0.365	11212	-0.433365
AQP11	11034	0.049362	14242	-0.38	3373	1.20603
AQP12B	5962	-0.232753	13321	-0.296	1774	1.84078
AQP2	16982	0.462379	3453	0.546	10785	-0.350509
AQP3	6429	-0.202576	6397	0.225	12228	-0.630241
AQP4	7978	-0.111022	18039	-1.27	10016	-0.20297
AQP5	6172	-0.21813	8333	0.0769	5840	0.589444
AQP6	10543	0.0249861	18128	-1.32	4757	0.83754
AQP7	11759	0.0869609	5619	0.304	16347	-1.81206
AQP8	3344	-0.440875	2813	0.651	2645	1.44342
AQP9	14452	0.252561	17124	-0.914	1583	1.94398
AQR	7267	-0.152959	17930	-1.22	133	4.32057
AR	998	-0.826421	9366	0.00568	10488	-0.294365
ARAF	10427	0.0192966	6723	0.197	4377	0.929532
ARAP1	2769	-0.507654	4883	0.377	2291	1.58934
ARAP2	8260	-0.0961676	5776	0.284	9724	-0.149941
ARAP3	14544	0.258738	12211	-0.195	3228	1.25303
ARC	6209	-0.21608	2050	0.811	9109	-0.0324205
ARCN1	17287	0.496545	11491	-0.136	1877	1.78248
AREG	13106	0.16544	9479	-0.00139	8349	0.0955809
AREL1	14662	0.266339	10542	-0.0692	9084	-0.0293702
ARF1	17186	0.485338	7387	0.144	16456	-1.87411
ARF3	8442	-0.0860521	14565	-0.419	15440	-1.46529
ARF4	4201	-0.362009	17822	-1.17	17948	-3.59362
ARF5	1418	-0.719064	12219	-0.196	11791	-0.547476
ARF6	16183	0.381863	15052	-0.48	395	3.26727
ARFGAP1	3446	-0.431063	9740	-0.0181	12197	-0.623511
ARFGAP2	13232	0.172503	3375	0.558	15049	-1.33494
ARFGAP3	7861	-0.116933	10166	-0.0442	2292	1.58921
ARFGEF1	15016	0.288244	9634	-0.012	8640	0.049754
ARFGEF2	7647	-0.128441	3811	0.496	5167	0.742057
ARFGEF3	419	-1.07319	5458	0.319	4819	0.822113
ARFIP2	7625	-0.129939	10374	-0.0577	5852	0.586087
ARFRP1	15692	0.339574	9571	-0.00646	6538	0.445427
ARG1	10185	0.00639841	16143	-0.656	8237	0.116678
ARG2	8195	-0.100235	1544	0.991	5548	0.654896
ARGFX	14411	0.249934	10276	-0.0507	9466	-0.098279
ARGLU1	5673	-0.250971	14705	-0.436	2208	1.62357
ARHGAP1	2322	-0.561408	12050	-0.181	13206	-0.850959
ARHGAP10	15288	0.306829	15982	-0.624	13088	-0.827719
ARHGAP11A	9553	-0.0258629	1021	1.18	5847	0.587329
ARHGAP11B	14314	0.24353	4641	0.401	9220	-0.0533065
ARHGAP12	13971	0.219787	17359	-0.986	8289	0.107478
ARHGAP15	14274	0.241088	14727	-0.439	16135	-1.71965
ARHGAP17	12952	0.156826	243	1.82	7617	0.237075
ARHGAP18	3778	-0.401134	11613	-0.146	8181	0.127562
ARHGAP19	8108	-0.105073	10857	-0.0928	9180	-0.0460774
ARHGAP20	2858	-0.495516	14892	-0.459	1063	2.32443
ARHGAP21	3346	-0.440155	9783	-0.0207	14261	-1.10771
ARHGAP22	19157	0.833741	4838	0.382	4653	0.868791
ARHGAP23	12942	0.156213	10029	-0.0354	6890	0.378821
ARHGAP24	5210	-0.283159	2262	0.762	10385	-0.272273
ARHGAP25	7849	-0.117382	10430	-0.062	16368	-1.82452
ARHGAP26	2378	-0.554272	11863	-0.165	12569	-0.705319
ARHGAP27	3634	-0.41398	6342	0.23	8231	0.117796
ARHGAP28	4352	-0.348135	778	1.32	15674	-1.5485
ARHGAP29	19690	1.07458	10179	-0.0449	4987	0.780798
ARHGAP30	13492	0.186727	12094	-0.185	10056	-0.210688
ARHGAP31	5241	-0.280933	8206	0.0843	10581	-0.311613
ARHGAP32	15665	0.337814	14042	-0.363	12306	-0.645225
ARHGAP33	801	-0.89753	3176	0.592	16841	-2.09852
ARHGAP35	12145	0.108742	16320	-0.692	852	2.5343
ARHGAP36	8504	-0.0823977	10467	-0.0642	14988	-1.30998
ARHGAP44	2987	-0.479582	10602	-0.0737	10084	-0.215686
ARHGAP5	1385	-0.726097	10786	-0.0873	16242	-1.76472
ARHGAP6	8845	-0.0637269	15848	-0.6	11266	-0.443148
ARHGAP8	14348	0.245664	13077	-0.276	13799	-0.988056
ARHGAP9	6296	-0.210653	5755	0.286	16731	-2.01798
ARHGDIA	14750	0.272393	6829	0.188	13962	-1.02679
ARHGDIB	696	-0.935055	11116	-0.109	8527	0.0674905
ARHGEF1	7077	-0.163477	2922	0.632	15994	-1.66453
ARHGEF10	4992	-0.299071	13265	-0.291	10514	-0.300135
ARHGEF10L	18458	0.670003	3990	0.472	5632	0.635129
ARHGEF11	11780	0.0882458	2064	0.806	12595	-0.712367
ARHGEF12	3957	-0.38398	7708	0.121	5742	0.61087
ARHGEF15	16310	0.39411	11637	-0.148	8343	0.0966393
ARHGEF16	8959	-0.0573523	6203	0.242	15262	-1.40049
ARHGEF17	10141	0.00468036	12864	-0.256	9669	-0.139187
ARHGEF18	16576	0.419664	12570	-0.229	6153	0.518478
ARHGEF19	11666	0.0821146	17497	-1.04	13412	-0.899562
ARHGEF2	13892	0.214011	18504	-1.64	5084	0.760689
ARHGEF25	13427	0.18348	17107	-0.911	15472	-1.47924
ARHGEF26	14646	0.265091	4051	0.467	4290	0.952782
ARHGEF28	17755	0.555788	13895	-0.348	14247	-1.10541
ARHGEF3	19909	1.28036	12165	-0.191	13562	-0.934703
ARHGEF33	767	-0.908937	13867	-0.345	12419	-0.669387
ARHGEF35	8543	-0.0800911	8937	0.0345	15364	-1.43579
ARHGEF37	7838	-0.117893	5159	0.351	6749	0.405597
ARHGEF38	15194	0.301075	8792	0.0454	12772	-0.753823
ARHGEF39	11655	0.081394	2822	0.649	4245	0.965611
ARHGEF4	3321	-0.442925	11438	-0.133	15210	-1.38169
ARHGEF40	824	-0.886233	3114	0.601	1400	2.07326
ARHGEF5	7894	-0.115492	3829	0.493	10155	-0.229606
ARHGEF6	13411	0.182295	4661	0.398	15183	-1.37539
ARHGEF7	8218	-0.0991169	13605	-0.321	18019	-3.93536
ARHGEF9	19220	0.857057	14765	-0.444	16882	-2.12004
ARID1A	15669	0.338096	5608	0.305	1283	2.1437
ARID1B	76	-1.52098	13396	-0.302	4600	0.880015
ARID2	8507	-0.0823101	11327	-0.123	583	2.86303
ARID3A	3870	-0.390835	11506	-0.138	1152	2.24508
ARID3B	996	-0.827067	11802	-0.161	2363	1.5584
ARID3C	3889	-0.388822	7723	0.12	4489	0.903691
ARID4A	14886	0.280813	178	1.97	8720	0.036415
ARID4B	1450	-0.711946	6033	0.258	9924	-0.186585
ARID5A	13834	0.210158	11306	-0.122	7717	0.221173
ARID5B	17961	0.58287	5488	0.316	10905	-0.374047
ARIH1	14157	0.233089	2830	0.648	2575	1.46994
ARIH2	15268	0.305902	1950	0.84	4902	0.802902
ARIH2OS	18164	0.615338	6849	0.186	11636	-0.51526
ARL1	12819	0.150574	3338	0.565	13943	-1.02215
ARL10	15871	0.356813	16553	-0.756	10844	-0.362211
ARL11	10710	0.0334679	1753	0.907	6366	0.475809
ARL13A	8366	-0.0901342	5979	0.263	11479	-0.483107
ARL13B	5420	-0.269254	12076	-0.183	17754	-3.01939
ARL14	12418	0.125174	11904	-0.168	3182	1.26553
ARL14EP	8257	-0.0964724	3744	0.504	16965	-2.17157
ARL14EPL	12310	0.117871	12438	-0.216	9912	-0.185426
ARL15	947	-0.844098	18746	-2.08	10815	-0.356852
ARL16	6470	-0.200807	16840	-0.842	8695	0.040301
ARL2	5862	-0.239044	13842	-0.343	390	3.27509
ARL2BP	17460	0.521178	6178	0.244	14795	-1.2565
ARL3	16993	0.463219	7733	0.119	11793	-0.547592
ARL4A	9319	-0.0375988	16141	-0.656	11043	-0.399104
ARL4C	2522	-0.536875	2829	0.648	15515	-1.49346
ARL4D	19959	1.37766	1394	1.04	14025	-1.04346
ARL5A	12073	0.104046	8381	0.0738	5449	0.681009
ARL5B	13329	0.178342	14951	-0.467	1675	1.89331
ARL5C	1247	-0.761515	2673	0.678	8986	-0.00884238
ARL6	18840	0.749986	3832	0.492	15076	-1.34311
ARL6IP1	8157	-0.102056	17968	-1.24	10621	-0.320099
ARL6IP4	17773	0.557981	15080	-0.483	5543	0.655839
ARL6IP5	8418	-0.0870792	17200	-0.935	9192	-0.0482584
ARL6IP6	208	-1.26809	3042	0.612	8806	0.0229306
ARL8A	14631	0.264025	218	1.87	13997	-1.03426
ARL8B	12641	0.138094	16406	-0.715	2958	1.33037
ARL9	10674	0.0315594	17615	-1.08	13019	-0.812555
ARMC1	11005	0.0481505	18138	-1.32	3413	1.19415
ARMC10	15364	0.31215	1549	0.988	15130	-1.36208
ARMC12	3648	-0.413152	6644	0.204	10459	-0.286425
ARMC2	10683	0.0321448	5395	0.326	7132	0.328629
ARMC3	11910	0.0958097	6405	0.224	2682	1.43122
ARMC4	19158	0.833986	11470	-0.134	9852	-0.173924
ARMC5	13029	0.161437	5939	0.267	15728	-1.56717
ARMC6	5160	-0.287127	9536	-0.00441	13992	-1.03321
ARMC7	15224	0.303045	18832	-2.57	12718	-0.740037
ARMC8	11015	0.0485338	10844	-0.0914	1115	2.28004
ARMC9	703	-0.932613	5925	0.268	2551	1.4783
ARMCX1	9271	-0.0406233	17239	-0.948	15034	-1.32836
ARMCX2	17909	0.576208	16101	-0.646	15987	-1.66222
ARMCX3	9164	-0.0466929	8286	0.0797	2940	1.33508
ARMCX4	710	-0.929489	3288	0.573	10321	-0.260664
ARMCX5	2946	-0.484725	15174	-0.495	9392	-0.0834224
ARMCX6	10506	0.0229779	8914	0.0358	2347	1.56479
ARMS2	2498	-0.540515	3748	0.503	11601	-0.508227
ARMT1	13999	0.222276	18109	-1.31	14053	-1.05014
ARNT	8187	-0.100542	2874	0.641	6748	0.405645
ARNT2	2078	-0.595819	3562	0.531	10322	-0.260846
ARNTL	9858	-0.00965666	2123	0.792	16815	-2.07895
ARNTL2	5358	-0.273421	6833	0.187	9158	-0.04291
ARPC1A	15374	0.312915	7297	0.151	3164	1.27266
ARPC1B	18634	0.707699	11513	-0.138	16246	-1.76578
ARPC2	18325	0.644739	1461	1.02	16523	-1.90531
ARPC3	4504	-0.336736	15114	-0.487	12773	-0.753963
ARPC5	2904	-0.48857	5007	0.366	4710	0.853513
ARPC5L	13376	0.180346	14962	-0.468	14326	-1.12206
ARPIN	10494	0.0222655	7326	0.148	579	2.87398
ARPP19	19254	0.871179	5301	0.335	6834	0.390844
ARPP21	5317	-0.276396	4310	0.436	17362	-2.47738
ARR3	11320	0.0633952	271	1.76	14839	-1.26985
ARRB1	4683	-0.322427	2909	0.634	1935	1.75325
ARRB2	1924	-0.621554	807	1.3	3817	1.07535
ARRDC1	1147	-0.786334	1853	0.87	11005	-0.391164
ARRDC2	12403	0.124202	2201	0.775	8905	0.00761043
ARRDC3	13284	0.175764	4666	0.398	17721	-2.95118
ARRDC4	15603	0.332426	7606	0.128	16089	-1.7036
ARRDC5	7170	-0.158893	18738	-2.06	9156	-0.0424814
ARSA	5268	-0.279154	13398	-0.302	5936	0.564632
ARSB	14375	0.247354	14343	-0.393	9914	-0.185658
ARSD	5858	-0.239384	2825	0.648	11511	-0.491529
ARSF	3248	-0.449522	5590	0.307	13620	-0.948854
ARSG	7931	-0.113377	5162	0.351	15698	-1.55909
ARSH	7640	-0.128889	4456	0.42	12281	-0.640874
ARSI	5038	-0.295672	16909	-0.856	14502	-1.16857
ARSJ	12005	0.10046	6217	0.24	371	3.3282
ARSK	8917	-0.0592568	3277	0.576	15238	-1.39217
ART1	12515	0.130789	18326	-1.46	12612	-0.717168
ART3	7952	-0.112255	12650	-0.237	5324	0.706668
ART4	2092	-0.59317	8160	0.0876	10186	-0.23408
ART5	14953	0.284372	6997	0.172	10543	-0.3055
ARTN	8246	-0.0971386	18836	-2.62	10700	-0.334383
ARV1	13417	0.182826	6372	0.227	6765	0.403201
ARVCF	12704	0.142739	13161	-0.284	11180	-0.426041
ARX	1594	-0.679964	17299	-0.967	14195	-1.08945
AS3MT	13605	0.194899	1167	1.12	10026	-0.205853
ASAH1	4648	-0.325039	2326	0.748	15797	-1.59415
ASAH2	10721	0.033973	2948	0.629	9678	-0.140323
ASAH2B	18579	0.697148	2916	0.633	5812	0.59496
ASAP1	5302	-0.277426	12168	-0.192	3237	1.2489
ASAP2	17665	0.544785	5637	0.301	2000	1.72023
ASAP3	16646	0.42645	13437	-0.306	8184	0.127055
ASB1	1905	-0.624792	188	1.95	2981	1.32279
ASB10	9899	-0.00770999	4328	0.434	9553	-0.116275
ASB11	7614	-0.130414	281	1.74	14684	-1.22228
ASB12	16796	0.442203	16612	-0.777	17090	-2.27406
ASB13	7344	-0.147312	8425	0.0712	16890	-2.12377
ASB14	6219	-0.21522	4511	0.415	15037	-1.32911
ASB15	19534	0.99459	1200	1.11	13170	-0.845123
ASB16	3107	-0.46497	16312	-0.691	5838	0.589891
ASB17	1812	-0.64021	12306	-0.205	4468	0.909902
ASB18	8796	-0.06637	14999	-0.474	4884	0.806722
ASB2	16460	0.408635	17361	-0.987	5601	0.64228
ASB3	1007	-0.824556	14977	-0.47	1094	2.29473
ASB4	3740	-0.404408	4380	0.428	11570	-0.502547
ASB5	10635	0.0298434	6944	0.177	13776	-0.983412
ASB6	17048	0.468958	17848	-1.18	10386	-0.272319
ASB7	10742	0.0351535	15239	-0.505	12582	-0.70926
ASB8	10768	0.0363405	12360	-0.209	7314	0.292835
ASB9	15420	0.316849	18431	-1.54	9760	-0.156522
ASCC1	9927	-0.00652847	7455	0.139	10189	-0.23523
ASCC2	16797	0.442247	6747	0.195	8772	0.0261063
ASCC3	5595	-0.256187	2750	0.664	5743	0.610509
ASCL1	7578	-0.132909	16194	-0.665	14145	-1.07481
ASCL2	19109	0.822056	6746	0.195	8481	0.0738594
ASCL3	16469	0.409579	868	1.27	5458	0.678502
ASCL4	8956	-0.057463	1443	1.02	7554	0.249146
ASCL5	19136	0.829593	18274	-1.41	5315	0.709007
ASF1A	13125	0.166657	11797	-0.161	9608	-0.127398
ASF1B	17859	0.569499	15663	-0.567	5645	0.632653
ASGR1	199	-1.28326	10352	-0.0562	6462	0.457119
ASGR2	16581	0.420256	9682	-0.0147	5451	0.680786
ASH1L	14784	0.274531	3257	0.579	6632	0.427498
ASH2L	6056	-0.226404	8759	0.0484	15771	-1.586
ASIC1	4693	-0.321152	630	1.41	14194	-1.08936
ASIC2	9442	-0.0319163	3231	0.583	6933	0.370094
ASIC3	5304	-0.277213	3264	0.577	4638	0.871995
ASIC4	18462	0.671386	11986	-0.174	17208	-2.36576
ASIC5	12660	0.139632	11292	-0.121	10473	-0.290431
ASIP	10653	0.0304689	8273	0.0805	6839	0.38937
ASL	19991	1.42568	1537	0.992	14064	-1.05391
ASMT	2465	-0.543865	15540	-0.549	12654	-0.726877
ASMTL	15833	0.352933	2427	0.729	9108	-0.0322861
ASNS	16800	0.442356	3946	0.478	17675	-2.88941
ASNSD1	14964	0.284766	8912	0.036	14862	-1.27629
ASPA	6371	-0.205768	2996	0.62	912	2.47056
ASPDH	4886	-0.307115	3331	0.566	17054	-2.24252
ASPG	15939	0.362362	14177	-0.373	8160	0.13138
ASPH	6900	-0.173111	9833	-0.0234	2288	1.59045
ASPHD1	16155	0.379609	5838	0.278	2304	1.58349
ASPHD2	7330	-0.148139	9625	-0.0115	14554	-1.18368
ASPM	4926	-0.304143	7611	0.128	2928	1.33983
ASPRV1	4438	-0.341459	9470	-0.000943	3469	1.17656
ASPSCR1	5654	-0.25248	749	1.34	8297	0.104572
ASRGL1	9354	-0.0356805	6486	0.216	3838	1.06908
ASS1	13493	0.186834	9541	-0.0049	6778	0.401268
ASTE1	2970	-0.481598	9725	-0.0172	5241	0.723589
ASTL	5439	-0.267902	2929	0.631	17023	-2.22002
ASTN1	12844	0.151807	4084	0.463	9506	-0.10461
ASTN2	10908	0.0438832	11372	-0.127	16569	-1.93273
ASXL1	3465	-0.429532	6795	0.19	5392	0.6926
ASXL3	11770	0.0875721	10629	-0.0756	13951	-1.02395
ASZ1	15231	0.30357	9595	-0.00888	16230	-1.75968
ATAD1	6695	-0.186793	12787	-0.249	6910	0.375343
ATAD2	1074	-0.804203	14294	-0.387	15327	-1.42612
ATAD2B	4856	-0.308269	352	1.65	5374	0.696953
ATAD3A	5752	-0.24625	3599	0.526	10852	-0.363539
ATAD3B	10357	0.0152391	7948	0.102	14677	-1.21976
ATAD3C	8027	-0.108724	6398	0.225	7661	0.230432
ATAD5	12927	0.155642	13267	-0.291	1488	2.01467
ATAT1	9235	-0.042348	4030	0.469	6181	0.512361
ATCAY	2218	-0.575258	5079	0.359	2427	1.52932
ATE1	14846	0.278084	3950	0.477	15204	-1.38117
ATF1	18367	0.651043	12630	-0.235	10145	-0.226568
ATF2	9685	-0.0189452	11427	-0.132	11521	-0.494294
ATF3	17918	0.577489	8356	0.0756	16040	-1.68125
ATF4	3604	-0.417367	11141	-0.111	2626	1.45264
ATF5	3288	-0.445351	3311	0.569	9858	-0.174643
ATF6	7492	-0.138031	8972	0.0322	4083	1.00774
ATF6B	8880	-0.0613565	17482	-1.03	17446	-2.55397
ATF7	2464	-0.543982	9104	0.0233	13515	-0.924352
ATF7IP	440	-1.05996	5751	0.286	3132	1.28217
ATF7IP2	18888	0.761478	12573	-0.229	4830	0.819438
ATG10	18370	0.652016	5335	0.332	17335	-2.44815
ATG101	19078	0.810553	12717	-0.243	13629	-0.949767
ATG12	18502	0.679972	6646	0.204	8249	0.114596
ATG13	7424	-0.141696	4490	0.417	11814	-0.552539
ATG14	3854	-0.39327	6861	0.185	13783	-0.985715
ATG16L1	18308	0.64251	1850	0.872	13706	-0.966611
ATG16L2	17226	0.490645	2156	0.785	4429	0.919707
ATG2A	14969	0.28501	13656	-0.325	10533	-0.303668
ATG2B	3345	-0.440253	699	1.37	9626	-0.130129
ATG3	11120	0.0531231	16905	-0.855	16836	-2.08981
ATG4A	1586	-0.681915	17684	-1.11	9886	-0.181453
ATG4B	715	-0.928103	4225	0.447	7084	0.340031
ATG4C	12993	0.158789	10338	-0.0554	12433	-0.673574
ATG4D	11228	0.059367	8269	0.0807	7407	0.275059
ATG5	11193	0.0567185	8266	0.0811	7996	0.165531
ATG7	18538	0.68927	17432	-1.01	10455	-0.285623
ATG9A	8372	-0.0898554	7314	0.149	13338	-0.884415
ATIC	11358	0.0648038	4267	0.442	2751	1.40087
ATL1	11456	0.0703541	4679	0.396	4901	0.803424
ATL2	4404	-0.344107	3465	0.545	9916	-0.186023
ATL3	14449	0.252209	3714	0.508	7027	0.349796
ATM	13286	0.175794	17768	-1.15	5817	0.593764
ATMIN	3678	-0.410304	14828	-0.451	14011	-1.03732
ATN1	18924	0.77091	11734	-0.156	10049	-0.209189
ATOH1	837	-0.883544	1458	1.02	11920	-0.570508
ATOH7	954	-0.841235	5854	0.277	9823	-0.168528
ATOH8	18230	0.626645	6776	0.192	4857	0.812529
ATOX1	1294	-0.749771	10879	-0.0939	15299	-1.41462
ATP10A	11741	0.0861664	10908	-0.0961	13272	-0.868635
ATP10B	19409	0.935885	17531	-1.05	950	2.42485
ATP10D	11444	0.0698931	13518	-0.313	6477	0.455847
ATP11A	5943	-0.234228	8535	0.0633	9110	-0.0324291
ATP11B	8689	-0.071969	13013	-0.27	14443	-1.1539
ATP11C	13785	0.207088	2081	0.802	1394	2.07622
ATP12A	3097	-0.466453	16450	-0.727	16015	-1.67397
ATP13A1	12692	0.142093	13418	-0.304	4785	0.829474
ATP13A2	5351	-0.27401	625	1.41	6993	0.356422
ATP13A3	13252	0.173823	6445	0.22	10417	-0.278038
ATP13A4	1452	-0.711388	2933	0.63	2886	1.35389
ATP13A5	3806	-0.398768	17679	-1.11	7849	0.193829
ATP1A1	8438	-0.0862103	12422	-0.215	17610	-2.77788
ATP1A2	13975	0.219953	12654	-0.237	9974	-0.196122
ATP1A3	7422	-0.14182	5765	0.285	14360	-1.13026
ATP1A4	10697	0.0329177	7042	0.169	10884	-0.370772
ATP1B1	5467	-0.266206	10662	-0.0783	12902	-0.782006
ATP1B2	18299	0.641044	5366	0.329	338	3.42148
ATP1B3	12902	0.15468	3080	0.607	131	4.33486
ATP1B4	13266	0.174748	9594	-0.0088	10806	-0.355147
ATP2A1	10770	0.0364434	2791	0.657	3778	1.08477
ATP2A2	8645	-0.0742777	15095	-0.485	4211	0.974694
ATP2A3	9169	-0.0463641	13912	-0.35	7705	0.222946
ATP2B1	3095	-0.466668	17687	-1.11	9729	-0.150558
ATP2B2	3158	-0.459617	7890	0.107	8298	0.104506
ATP2B3	1863	-0.631598	11696	-0.152	8040	0.155656
ATP2B4	2782	-0.50661	12329	-0.207	881	2.50751
ATP2C1	3545	-0.422728	2571	0.698	466	3.09595
ATP2C2	10376	0.0164177	12371	-0.21	11691	-0.526195
ATP4A	8111	-0.104748	1164	1.12	8739	0.0325675
ATP4B	7984	-0.11071	10679	-0.0795	9867	-0.176544
ATP6AP1	6337	-0.207879	4537	0.412	3714	1.10205
ATP6AP1L	9650	-0.0207142	14810	-0.449	5790	0.599904
ATP6AP2	15078	0.292317	10295	-0.0522	1358	2.09981
ATP6V0A1	8370	-0.089956	12499	-0.222	7453	0.26655
ATP6V0A2	6763	-0.18211	14779	-0.445	901	2.48088
ATP6V0A4	2256	-0.57067	17392	-0.998	8715	0.0374148
ATP6V0B	16610	0.42291	3190	0.589	52	4.93291
ATP6V0C	19580	1.02028	10463	-0.0641	132	4.32444
ATP6V0D1	5015	-0.297587	17700	-1.12	164	4.11719
ATP6V0D2	18224	0.626003	17559	-1.06	5205	0.732611
ATP6V0E1	2469	-0.543484	12536	-0.225	14819	-1.26424
ATP6V0E2	17032	0.467772	16497	-0.74	6139	0.521168
ATP6V1A	12690	0.14206	6718	0.198	1624	1.91692
ATP6V1B1	19005	0.794609	6049	0.256	13603	-0.944465
ATP6V1B2	11331	0.0638026	5951	0.265	2438	1.5259
ATP6V1C1	13707	0.20216	11539	-0.141	12287	-0.641876
ATP6V1C2	6443	-0.202193	17644	-1.09	12052	-0.594248
ATP6V1D	3588	-0.418635	13992	-0.357	15730	-1.56778
ATP6V1E1	19923	1.31716	18627	-1.82	1253	2.17031
ATP6V1E2	4126	-0.367574	8537	0.0631	15154	-1.36858
ATP6V1F	8236	-0.0981051	14523	-0.415	671	2.76104
ATP6V1G1	9087	-0.0508042	14905	-0.46	10246	-0.248914
ATP6V1G2	8237	-0.0978477	5754	0.286	7273	0.29831
ATP6V1G3	1463	-0.709208	3731	0.506	4695	0.858391
ATP6V1H	10104	0.00253124	17258	-0.953	9517	-0.107026
ATP7A	2544	-0.53375	4955	0.37	17719	-2.9482
ATP7B	7505	-0.137327	3466	0.545	14123	-1.06968
ATP8A1	4032	-0.37601	8850	0.0407	9635	-0.132445
ATP8A2	5061	-0.29436	17121	-0.914	4664	0.864775
ATP8B1	14668	0.266761	1647	0.952	9672	-0.139803
ATP8B2	13352	0.179266	1575	0.981	7033	0.348794
ATP8B3	16745	0.435143	13377	-0.3	2918	1.34455
ATP8B4	14139	0.232032	8007	0.0984	4551	0.889625
ATP9A	13689	0.20053	5004	0.366	2706	1.41736
ATP9B	15757	0.346185	9601	-0.00964	15672	-1.54818
ATPAF1	2276	-0.567873	9997	-0.0335	7383	0.280096
ATPAF2	19997	1.4353	2887	0.638	17079	-2.26436
ATR	19934	1.33043	9731	-0.0175	9543	-0.113788
ATRAID	9612	-0.0226305	606	1.42	4256	0.96112
ATRIP	17020	0.466315	12344	-0.208	16921	-2.14227
ATRN	7356	-0.146493	9811	-0.0221	6763	0.403496
ATRNL1	18984	0.787885	2533	0.705	17344	-2.45641
ATRX	12533	0.131784	12064	-0.182	1508	2.00295
ATXN1	8678	-0.0724744	14463	-0.408	4126	0.996428
ATXN10	19208	0.852264	6113	0.25	17832	-3.18866
ATXN1L	12432	0.125813	15311	-0.517	11980	-0.58168
ATXN2	11962	0.0983159	9087	0.0246	1092	2.29529
ATXN2L	5911	-0.236286	4749	0.39	22	5.53759
ATXN3L	13430	0.183622	6314	0.233	10012	-0.202105
ATXN7	11988	0.0996598	18048	-1.27	161	4.12303
ATXN7L1	2193	-0.579105	13422	-0.304	9944	-0.190082
ATXN7L2	3834	-0.395634	11497	-0.137	15442	-1.46653
ATXN7L3	1562	-0.687564	14458	-0.407	2630	1.45072
ATXN7L3B	2554	-0.533174	3878	0.485	11163	-0.422495
AUH	5775	-0.244771	15655	-0.566	10156	-0.22962
AUNIP	19992	1.42614	13136	-0.281	13083	-0.827171
AUP1	19099	0.81681	6592	0.208	1923	1.76089
AURKA	15211	0.302091	13537	-0.315	573	2.88015
AURKAIP1	13812	0.208387	13205	-0.288	16990	-2.18882
AURKB	19661	1.05749	7504	0.136	11	5.99304
AURKC	5185	-0.285186	16847	-0.843	6758	0.404046
AUTS2	9445	-0.0316939	16994	-0.877	5132	0.750233
AVEN	2928	-0.485878	9202	0.0174	5052	0.767924
AVIL	7596	-0.131956	14880	-0.457	8265	0.112268
AVL9	5528	-0.261505	16985	-0.874	16210	-1.75146
AVP	19983	1.41405	6101	0.251	6811	0.395467
AVPI1	17162	0.482041	3168	0.592	16402	-1.84277
AVPR1A	3900	-0.388159	17627	-1.09	14711	-1.23091
AVPR1B	15878	0.35766	3433	0.549	8910	0.00681397
AVPR2	1583	-0.682468	7727	0.119	3014	1.31625
AWAT1	8920	-0.0591984	3016	0.617	4849	0.814074
AWAT2	1770	-0.648171	6041	0.257	17177	-2.33931
AXDND1	6344	-0.207162	18665	-1.89	9004	-0.012392
AXIN1	5618	-0.254898	18599	-1.78	2480	1.50276
AXIN2	10086	0.00150161	6878	0.183	8288	0.107566
AXL	2977	-0.480832	9836	-0.0237	10978	-0.386308
AZGP1	686	-0.93956	14121	-0.369	5522	0.661421
AZI2	222	-1.24848	2849	0.644	14130	-1.07101
AZIN1	2355	-0.556726	6984	0.174	1026	2.35284
AZIN2	18525	0.685713	13927	-0.352	16080	-1.7011
AZU1	18664	0.712964	7236	0.154	3636	1.12555
B2M	1365	-0.73105	12415	-0.214	4347	0.93744
B3GALNT1	16153	0.379488	7426	0.141	2417	1.53486
B3GALNT2	9592	-0.0236189	5968	0.264	2393	1.54335
B3GALT1	13117	0.166071	6971	0.174	13459	-0.910698
B3GALT2	18870	0.758007	13038	-0.273	15448	-1.4684
B3GALT4	18554	0.69238	13355	-0.299	16738	-2.02064
B3GALT5	1912	-0.623295	15561	-0.552	7028	0.349784
B3GALT6	7210	-0.156498	11768	-0.158	13331	-0.882806
B3GAT1	19128	0.826457	16298	-0.687	4069	1.01244
B3GAT2	13144	0.167278	674	1.38	7924	0.179768
B3GAT3	10080	0.00128626	16575	-0.764	17708	-2.93563
B3GNT2	18621	0.704577	16243	-0.676	6424	0.466522
B3GNT3	16783	0.440254	10237	-0.0486	6409	0.468937
B3GNT4	6630	-0.19069	9430	0.000928	4959	0.787595
B3GNT5	19070	0.808997	16988	-0.875	16587	-1.94519
B3GNT6	7054	-0.164601	10128	-0.0422	2815	1.38027
B3GNT7	7312	-0.149499	4885	0.377	13573	-0.937442
B3GNT8	70	-1.5456	2629	0.687	10750	-0.344295
B3GNT9	17370	0.507555	6770	0.192	15724	-1.56595
B3GNTL1	9163	-0.0467189	10728	-0.0827	4745	0.841846
B4GALNT1	11115	0.0529326	17469	-1.03	6831	0.392138
B4GALNT2	7628	-0.129898	11517	-0.138	15726	-1.5661
B4GALNT3	11991	0.0997741	11589	-0.144	4641	0.871534
B4GALNT4	11233	0.0595801	6569	0.21	10477	-0.291122
B4GALT1	19389	0.928603	16461	-0.731	10607	-0.317519
B4GALT2	13418	0.182846	15541	-0.549	15839	-1.60779
B4GALT3	14299	0.242699	8614	0.0582	8887	0.0103357
B4GALT4	2191	-0.579491	11412	-0.13	6048	0.541732
B4GALT5	12318	0.118578	10738	-0.0834	7297	0.295556
B4GALT6	10819	0.0394595	17240	-0.948	17052	-2.24077
B4GALT7	3166	-0.458427	1787	0.895	16140	-1.72178
B4GAT1	1109	-0.7952	8115	0.0905	7837	0.196249
B9D1	9009	-0.0545876	6823	0.188	16560	-1.92859
B9D2	9426	-0.0324196	5078	0.359	11827	-0.554807
BAALC	14938	0.28344	13879	-0.347	12326	-0.648476
BAAT	1270	-0.754638	15789	-0.589	15670	-1.54797
BABAM1	19161	0.834774	5047	0.362	13691	-0.963248
BACE1	12239	0.112987	15313	-0.517	6404	0.469318
BACE2	13764	0.205903	1527	0.996	14104	-1.06446
BACH1	5281	-0.278501	12860	-0.255	8930	0.00243633
BACH2	16226	0.385892	8036	0.0959	12377	-0.659236
BAG1	13709	0.202547	15203	-0.5	13018	-0.812327
BAG2	10945	0.0452672	547	1.48	15752	-1.57684
BAG3	18936	0.774318	3677	0.514	3760	1.09127
BAG4	19759	1.12667	3348	0.563	13816	-0.992443
BAG5	1842	-0.636018	2950	0.628	3615	1.13184
BAG6	13769	0.206365	857	1.27	9558	-0.117514
BAHD1	7773	-0.121508	9518	-0.00347	1540	1.97798
BAIAP2	12288	0.116522	6584	0.209	2948	1.33287
BAIAP2L1	15325	0.309689	5216	0.344	10539	-0.304509
BAIAP2L2	9039	-0.0530618	12906	-0.261	10353	-0.266529
BAIAP3	14119	0.230771	8442	0.0694	5825	0.592505
BAK1	7893	-0.115546	7006	0.172	5160	0.742922
BAMBI	6148	-0.220217	12175	-0.192	6010	0.549965
BANF1	19954	1.36731	13739	-0.334	12	5.80584
BANF2	12696	0.142132	13393	-0.302	7925	0.179731
BANK1	19341	0.91128	1788	0.895	10977	-0.3859
BANP	7088	-0.162937	10585	-0.0724	167	4.10583
BAP1	5598	-0.256093	6931	0.178	15932	-1.64504
BARD1	1945	-0.618478	11350	-0.125	16735	-2.01989
BARHL1	9773	-0.0141752	8004	0.0986	14421	-1.14967
BARHL2	9485	-0.0296909	4312	0.436	17109	-2.28555
BARX1	1660	-0.667067	10064	-0.0374	12873	-0.77715
BARX2	17996	0.588188	10116	-0.0415	12410	-0.665746
BASP1	11762	0.0870919	1539	0.992	17509	-2.61912
BATF	18995	0.790768	12626	-0.235	4147	0.992452
BATF2	7117	-0.161467	5086	0.358	1104	2.28762
BATF3	6319	-0.208823	3809	0.496	460	3.11127
BAX	14446	0.252075	8245	0.0824	15395	-1.44614
BAZ1A	7733	-0.123349	5424	0.322	11770	-0.541831
BAZ1B	7215	-0.155823	6262	0.237	17712	-2.93895
BAZ2A	8361	-0.0903981	548	1.48	2188	1.63298
BAZ2B	7389	-0.144083	15708	-0.575	6590	0.433471
BBC3	6807	-0.179637	1214	1.1	9769	-0.1583
BBIP1	12214	0.111849	12389	-0.212	8190	0.125308
BBOX1	8607	-0.0767494	11905	-0.168	16675	-1.9843
BBS1	3657	-0.412278	9977	-0.0319	11650	-0.517227
BBS10	14074	0.227284	5370	0.328	4799	0.825196
BBS12	9379	-0.0345908	7836	0.111	10883	-0.370608
BBS2	2129	-0.588452	2597	0.694	10832	-0.359655
BBS4	3263	-0.448311	17802	-1.16	9319	-0.0697885
BBS5	19204	0.851214	11395	-0.129	10500	-0.297833
BBS7	3509	-0.426518	11611	-0.146	11865	-0.561824
BBS9	10083	0.0014286	6670	0.202	10308	-0.259304
BBX	4543	-0.333441	16463	-0.731	10860	-0.365737
BCAM	12643	0.138393	15723	-0.577	7931	0.178621
BCAN	11449	0.0699924	11281	-0.121	13431	-0.903277
BCAP29	18178	0.619116	10421	-0.0612	12565	-0.70422
BCAP31	19769	1.13524	11386	-0.128	16737	-2.02025
BCAR1	12085	0.105041	15722	-0.577	18051	-4.15866
BCAR3	1582	-0.682561	7261	0.153	14076	-1.05793
BCAS1	13691	0.200582	2304	0.752	4928	0.796652
BCAS2	3913	-0.387127	6991	0.173	10268	-0.252656
BCAS3	12045	0.102445	15268	-0.51	7957	0.174142
BCAS4	7636	-0.129063	2336	0.746	15629	-1.53292
BCAT1	881	-0.86533	9188	0.0182	10696	-0.333923
BCAT2	1132	-0.790441	17777	-1.15	7078	0.341047
BCCIP	19891	1.26403	7120	0.164	7006	0.35368
BCDIN3D	7124	-0.16102	12405	-0.213	13542	-0.928337
BCHE	18887	0.761287	7201	0.157	3892	1.05669
BCKDHA	3672	-0.411032	7276	0.152	12173	-0.616177
BCKDHB	12537	0.131874	716	1.35	1817	1.81331
BCKDK	3376	-0.437268	9494	-0.00217	10411	-0.277035
BCL10	13354	0.17942	4820	0.384	12284	-0.641321
BCL11A	4159	-0.364948	18208	-1.36	910	2.47296
BCL11B	10256	0.00998221	10512	-0.0667	4699	0.857703
BCL2	16774	0.438794	8704	0.052	1	7.6418
BCL2A1	12303	0.117359	9136	0.0216	484	3.0725
BCL2L1	11812	0.0901727	11280	-0.121	9370	-0.0803414
BCL2L10	11588	0.0775845	14309	-0.388	6491	0.452781
BCL2L11	7712	-0.12445	15162	-0.494	17718	-2.94745
BCL2L12	9902	-0.00761842	1436	1.02	6047	0.541948
BCL2L13	5570	-0.258286	7638	0.126	11643	-0.516494
BCL2L14	5983	-0.230963	1651	0.951	11440	-0.476799
BCL2L15	15571	0.329728	4835	0.383	14966	-1.30564
BCL3	10588	0.0273041	3536	0.535	1230	2.18611
BCL6	4330	-0.350163	11130	-0.11	2638	1.44597
BCL6B	6802	-0.179764	15443	-0.534	4823	0.821012
BCL7A	19607	1.02754	11626	-0.147	2276	1.59749
BCL7B	7681	-0.126094	17383	-0.996	6982	0.358065
BCL7C	9803	-0.0126953	14960	-0.468	3953	1.03953
BCL9	19095	0.81491	8954	0.0335	3379	1.20441
BCL9L	19019	0.798184	15176	-0.496	1986	1.72631
BCLAF1	11577	0.0768534	14209	-0.377	1914	1.76395
BCO1	7542	-0.135013	8620	0.058	7141	0.326782
BCO2	14801	0.275609	18375	-1.49	9397	-0.0840274
BCOR	6029	-0.228602	6236	0.239	664	2.77122
BCORL1	1244	-0.761756	2069	0.805	1895	1.77164
BCR	5065	-0.294274	3514	0.538	3257	1.2407
BCS1L	18540	0.690201	6640	0.204	11214	-0.43423
BDH1	10893	0.0433008	6703	0.199	8135	0.135619
BDH2	358	-1.11558	8429	0.0708	16464	-1.87876
BDKRB1	12892	0.154102	3019	0.616	1924	1.7604
BDKRB2	10230	0.00885598	5115	0.355	10358	-0.267521
BDP1	7630	-0.129728	18570	-1.73	6172	0.513627
BEAN1	4512	-0.335893	166	2	5557	0.652021
BECN1	11419	0.0677465	7647	0.125	10320	-0.260593
BEGAIN	9142	-0.0474782	2555	0.701	1649	1.90602
BEND2	7065	-0.163937	11078	-0.106	3572	1.14687
BEND3	790	-0.902894	6271	0.236	4053	1.01552
BEND4	3550	-0.422058	561	1.46	6885	0.379842
BEND5	11294	0.0621693	7346	0.147	14596	-1.19491
BEND6	13204	0.170597	5666	0.297	14423	-1.14982
BEND7	17290	0.497035	8421	0.0713	2336	1.57011
BEST1	647	-0.959105	17876	-1.2	7135	0.328014
BEST2	19427	0.944062	7390	0.144	7640	0.232958
BEST3	3721	-0.405945	11769	-0.158	10990	-0.387845
BEST4	2888	-0.490428	3931	0.479	5406	0.689208
BET1	9434	-0.0321513	8863	0.0399	2965	1.32797
BET1L	3493	-0.427524	13098	-0.277	3776	1.08541
BEX1	4171	-0.363896	8042	0.0953	7416	0.27332
BEX2	5273	-0.278966	11933	-0.171	4511	0.897048
BEX4	8605	-0.0769132	4102	0.462	8106	0.142694
BEX5	2509	-0.53874	13169	-0.284	4805	0.82411
BFAR	11110	0.0526649	2601	0.693	14197	-1.08996
BFSP1	9744	-0.0151513	5161	0.351	4496	0.901416
BFSP2	11139	0.0540955	7620	0.127	16506	-1.89907
BGLAP	8249	-0.096667	13158	-0.283	9070	-0.024979
BGN	3505	-0.426908	16804	-0.835	9497	-0.103389
BHLHA15	2146	-0.58634	12	3.07	13323	-0.880594
BHLHA9	5176	-0.285742	11969	-0.174	10810	-0.355758
BHLHB9	19740	1.11238	18485	-1.61	9897	-0.182895
BHLHE22	10825	0.0397712	1022	1.17	12125	-0.60575
BHLHE23	19149	0.831821	4712	0.394	5146	0.747654
BHLHE40	2088	-0.59403	14119	-0.369	8450	0.0788524
BHLHE41	13851	0.211313	5036	0.363	12781	-0.754713
BHMT	5899	-0.23739	6027	0.258	10036	-0.20782
BHMT2	15743	0.344823	16056	-0.636	7921	0.180085
BICC1	980	-0.831211	7400	0.143	4166	0.987405
BICD1	72	-1.5367	13968	-0.355	10562	-0.308675
BICD2	2405	-0.550598	8131	0.0891	6676	0.418617
BID	6305	-0.209748	11625	-0.147	15078	-1.34329
BIK	15306	0.308223	5591	0.307	1484	2.01818
BIN1	8706	-0.0707228	12038	-0.18	17032	-2.22492
BIN2	18104	0.606235	17688	-1.11	1704	1.87931
BIN3	19811	1.16785	18071	-1.29	9549	-0.115296
BIRC2	13541	0.19065	1564	0.984	17547	-2.67325
BIRC3	18141	0.611492	14621	-0.425	9283	-0.0632217
BIRC5	18764	0.73491	4969	0.369	1254	2.17022
BIRC6	11388	0.0664547	10828	-0.0904	17526	-2.64289
BIRC7	17024	0.466983	2455	0.723	2553	1.47779
BIRC8	12647	0.138666	11886	-0.167	9021	-0.0155992
BIVM	10360	0.0156488	17207	-0.938	1643	1.90924
BLCAP	13701	0.201824	1806	0.888	3928	1.04728
BLID	16143	0.378992	18699	-1.96	14720	-1.23524
BLK	5062	-0.294316	444	1.56	674	2.75577
BLM	11640	0.0805533	3003	0.619	9035	-0.0183684
BLMH	7634	-0.12937	6261	0.237	10653	-0.324161
BLNK	14306	0.242951	14421	-0.402	9835	-0.170812
BLOC1S1	2086	-0.594212	9755	-0.0189	4735	0.845906
BLOC1S2	19578	1.01999	16868	-0.848	16659	-1.974
BLOC1S3	8687	-0.0721187	13346	-0.298	5117	0.75287
BLOC1S4	14957	0.284437	1460	1.02	3227	1.25323
BLOC1S5	19626	1.03784	12410	-0.213	7145	0.32428
BLOC1S6	12492	0.12957	3875	0.486	3673	1.11218
BLVRA	18937	0.774833	10240	-0.0487	14607	-1.19718
BLVRB	4266	-0.356568	2731	0.666	6063	0.539118
BLZF1	5960	-0.233004	7837	0.111	10791	-0.351388
BMF	12835	0.151439	15884	-0.606	6541	0.443911
BMI1	12880	0.153371	1996	0.827	340	3.41017
BMP1	202	-1.28077	10543	-0.0693	13777	-0.98356
BMP10	2998	-0.477846	4213	0.447	15374	-1.43936
BMP15	13891	0.213891	14445	-0.405	16247	-1.76652
BMP2	162	-1.32235	86	2.25	11534	-0.495519
BMP2K	3103	-0.465193	2172	0.783	10193	-0.23603
BMP3	14833	0.277295	17407	-1.01	11074	-0.403025
BMP4	13918	0.215733	10666	-0.0787	16412	-1.84721
BMP5	14356	0.246121	13834	-0.342	16694	-1.99877
BMP6	5020	-0.297349	10753	-0.0841	12437	-0.67416
BMP7	1753	-0.650928	6477	0.217	7281	0.297176
BMP8A	3064	-0.469996	17955	-1.23	1518	1.99352
BMP8B	17120	0.477151	3625	0.522	8620	0.0527234
BMPER	1918	-0.622411	11105	-0.108	7990	0.166699
BMPR1A	6899	-0.173122	16117	-0.652	14612	-1.19936
BMPR1B	8379	-0.0893765	5439	0.321	14250	-1.10588
BMPR2	2396	-0.552072	14586	-0.422	14051	-1.04989
BMS1	18558	0.693152	2651	0.682	7433	0.270653
BMX	18532	0.688041	5398	0.325	6382	0.472917
BNC1	16290	0.392938	16338	-0.696	13037	-0.816726
BNC2	11874	0.093473	6473	0.217	14583	-1.19011
BNIP1	10866	0.0414574	14297	-0.387	10644	-0.323073
BNIP2	11859	0.0925981	8390	0.0733	10418	-0.278055
BNIP3	10737	0.0348674	447	1.56	7897	0.184892
BNIP3L	6180	-0.217488	4126	0.459	13111	-0.832061
BNIPL	7503	-0.137507	451	1.55	15851	-1.61274
BOC	18383	0.654785	3055	0.61	13427	-0.902168
BOD1	15717	0.342676	9533	-0.00426	11682	-0.524827
BOD1L1	8622	-0.0755774	16438	-0.723	15273	-1.40456
BOD1L2	19908	1.27986	3724	0.506	16901	-2.13104
BOK	17455	0.520798	7653	0.125	1473	2.02661
BOLA1	3930	-0.385913	13106	-0.278	1370	2.09111
BOLA3	11631	0.0800859	15480	-0.541	11006	-0.391417
BOLL	17176	0.483981	12301	-0.204	4174	0.985641
BOP1	14469	0.253569	2852	0.644	14372	-1.13405
BORA	20071	1.76551	6998	0.172	344	3.39759
BPGM	8790	-0.0667597	14254	-0.382	11466	-0.48057
BPHL	5540	-0.260644	13132	-0.281	9782	-0.161568
BPI	11024	0.0487724	3834	0.492	2251	1.60868
BPIFA1	16707	0.431693	4458	0.42	5946	0.562558
BPIFA2	12822	0.150836	13950	-0.354	6907	0.375998
BPIFA3	5355	-0.273764	7257	0.153	3566	1.14837
BPIFB1	17525	0.528357	17734	-1.13	8321	0.100663
BPIFB2	13044	0.161728	17323	-0.974	6571	0.437449
BPIFB3	3602	-0.417551	13446	-0.306	4692	0.859147
BPIFB4	13943	0.21831	4992	0.367	11455	-0.478788
BPIFB6	3445	-0.431167	6724	0.197	15332	-1.42786
BPIFC	15114	0.295025	5011	0.365	11628	-0.51274
BPNT1	15047	0.290615	3235	0.583	16042	-1.68188
BPTF	12642	0.138178	17327	-0.977	1802	1.82264
BRAF	11850	0.0922453	101	2.19	13044	-0.81751
BRAP	6266	-0.212456	12204	-0.195	14346	-1.1267
BRAT1	12943	0.156217	11723	-0.154	17890	-3.36761
BRCA1	6724	-0.185549	4071	0.465	5106	0.755112
BRCA2	13054	0.162375	4707	0.394	12972	-0.800815
BRCC3	19377	0.926163	14056	-0.364	9614	-0.128153
BRD1	4609	-0.32846	2303	0.752	17900	-3.404
BRD2	16606	0.422514	6612	0.206	4680	0.860826
BRD3	13525	0.189343	8263	0.0812	10608	-0.317741
BRD4	8787	-0.0668286	17584	-1.07	1375	2.08643
BRD7	10961	0.0457965	13175	-0.285	1615	1.9233
BRD8	16061	0.372171	13023	-0.271	12372	-0.658273
BRD9	1218	-0.768419	8375	0.0743	704	2.71847
BRDT	8760	-0.0677977	2842	0.646	8496	0.0715877
BRF1	9576	-0.0241883	4500	0.416	788	2.60834
BRF2	19597	1.02379	1097	1.14	1333	2.11339
BRI3	2774	-0.507178	2782	0.658	17602	-2.76076
BRI3BP	9325	-0.0371163	16166	-0.66	1876	1.78256
BRICD5	6601	-0.192376	8491	0.0656	4095	1.0054
BRINP1	5344	-0.274629	245	1.81	7079	0.340915
BRINP2	13036	0.161594	17756	-1.14	2603	1.45935
BRINP3	18841	0.750171	5259	0.339	5340	0.703579
BRIP1	3953	-0.384703	3362	0.561	934	2.43749
BRIX1	3512	-0.425966	16080	-0.642	5464	0.677722
BRK1	510	-1.01803	3646	0.519	9860	-0.175183
BRMS1	15948	0.363382	13943	-0.353	3153	1.27644
BRMS1L	102	-1.44045	15527	-0.548	5176	0.739216
BROX	12395	0.123647	1886	0.859	12646	-0.724564
BRPF1	917	-0.85414	15513	-0.546	820	2.56462
BRPF3	9124	-0.0485954	13866	-0.345	7974	0.170409
BRS3	493	-1.02735	3641	0.52	5979	0.55701
BRSK1	2870	-0.493372	5452	0.32	11109	-0.412545
BRSK2	1733	-0.654985	416	1.59	11132	-0.416822
BRWD1	2695	-0.515962	10076	-0.038	3425	1.19034
BRWD3	8457	-0.0851139	483	1.53	10755	-0.344493
BSCL2	16511	0.413082	13478	-0.309	8836	0.0194831
BSDC1	12180	0.110303	17864	-1.19	16251	-1.76881
BSG	278	-1.17797	17153	-0.921	2359	1.55979
BSN	709	-0.929668	9581	-0.00781	13717	-0.970486
BSND	13559	0.191911	802	1.3	6721	0.409573
BSPH1	9640	-0.0213122	7800	0.114	16916	-2.13929
BSPRY	2159	-0.58392	5682	0.295	11609	-0.510512
BST1	3049	-0.471492	6185	0.244	4428	0.920261
BST2	10556	0.0257494	6743	0.195	17014	-2.21089
BSX	8998	-0.0552322	16371	-0.705	7005	0.353686
BTAF1	1627	-0.671777	2239	0.766	7648	0.232294
BTBD1	1230	-0.764742	15566	-0.552	4398	0.925612
BTBD10	19505	0.979644	6317	0.232	13532	-0.926924
BTBD11	18891	0.762669	14006	-0.359	7998	0.164991
BTBD16	15200	0.301321	4105	0.461	3867	1.06147
BTBD17	16055	0.371438	742	1.34	10055	-0.210188
BTBD18	17847	0.568031	18626	-1.82	1696	1.88429
BTBD2	9507	-0.0284975	10525	-0.0678	8164	0.130923
BTBD3	15223	0.302857	5321	0.333	13195	-0.850035
BTBD6	15060	0.291327	4418	0.424	13106	-0.830868
BTBD7	11893	0.0946283	6686	0.201	13676	-0.959433
BTBD8	3080	-0.468113	7465	0.138	14954	-1.30163
BTBD9	4787	-0.31382	12792	-0.249	9533	-0.112257
BTC	6482	-0.200016	14774	-0.445	15800	-1.59512
BTD	9798	-0.0131838	14735	-0.44	6575	0.436489
BTF3	17563	0.532759	16616	-0.778	16477	-1.88425
BTF3L4	1481	-0.705901	11683	-0.151	6178	0.512622
BTG1	15940	0.362417	16886	-0.852	15744	-1.57282
BTG2	15192	0.300981	11818	-0.162	8544	0.0653541
BTG3	17280	0.495986	14000	-0.358	13508	-0.922087
BTG4	12233	0.112905	7778	0.115	11603	-0.508622
BTK	9217	-0.0432749	16061	-0.637	16937	-2.1539
BTLA	5769	-0.245183	17152	-0.921	11964	-0.578155
BTN1A1	14212	0.236375	6697	0.2	15036	-1.32883
BTN2A1	13033	0.16152	5415	0.323	8672	0.0437613
BTN2A2	7756	-0.12204	17275	-0.959	4723	0.848454
BTN3A1	13577	0.192952	5958	0.265	7842	0.195066
BTN3A2	11051	0.0498103	2379	0.737	5960	0.560758
BTN3A3	19039	0.801893	14763	-0.443	1275	2.14976
BTNL3	3271	-0.447267	15627	-0.562	6871	0.382787
BTNL8	4651	-0.324861	7414	0.142	5947	0.562484
BTNL9	10807	0.0385846	1508	1	3427	1.18948
BTRC	15360	0.31181	10300	-0.0528	6440	0.462436
BUB1	19393	0.930291	4768	0.389	16703	-2.00411
BUB1B	8726	-0.0694276	14334	-0.392	802	2.59442
BUB3	19406	0.934678	16739	-0.821	4344	0.937822
BUD13	4269	-0.35613	5891	0.273	16353	-1.81651
BUD31	17796	0.561776	6669	0.202	1108	2.28395
BVES	5805	-0.242984	9368	0.00555	6934	0.370054
BYSL	4548	-0.333071	18463	-1.58	1467	2.03121
BZW1	12464	0.127717	18799	-2.34	3807	1.07716
BZW2	8307	-0.0931991	6817	0.189	15301	-1.41487
C10orf105	12260	0.114489	13657	-0.325	7792	0.205392
C10orf113	15695	0.339736	12348	-0.208	1825	1.81086
C10orf120	6234	-0.21427	5440	0.321	11795	-0.548107
C10orf53	14703	0.269186	10232	-0.0484	13949	-1.02387
C10orf55	4004	-0.378962	6826	0.188	4856	0.812638
C10orf62	18720	0.724915	13925	-0.351	13114	-0.832426
C10orf67	15310	0.308797	9111	0.023	12454	-0.678029
C10orf71	2711	-0.514475	10484	-0.0651	6998	0.355328
C10orf82	17863	0.570134	12986	-0.267	17455	-2.56077
C10orf88	501	-1.02246	5673	0.296	3053	1.30392
C10orf90	1271	-0.754618	13840	-0.343	12007	-0.58595
C10orf99	7535	-0.135737	16139	-0.655	10916	-0.375271
C11orf1	10631	0.0296895	6982	0.174	10225	-0.243373
C11orf16	872	-0.869069	9380	0.00447	2441	1.52349
C11orf21	8526	-0.0809467	5466	0.317	9646	-0.134251
C11orf24	17715	0.551844	6647	0.204	8572	0.060986
C11orf40	1128	-0.791339	16931	-0.863	10465	-0.288112
C11orf42	19779	1.14719	7697	0.122	3140	1.27984
C11orf45	2662	-0.519832	11272	-0.12	7329	0.290404
C11orf49	3993	-0.380013	2294	0.755	9437	-0.092065
C11orf52	13593	0.194449	7168	0.16	13940	-1.02203
C11orf53	14069	0.226962	3960	0.476	1265	2.15736
C11orf54	8299	-0.0936104	11854	-0.165	8880	0.0114051
C11orf58	18460	0.671273	12890	-0.259	3397	1.19956
C11orf65	16709	0.431737	12287	-0.202	14507	-1.16935
C11orf68	7787	-0.12082	11195	-0.114	13507	-0.921943
C11orf71	1537	-0.692918	3268	0.577	1242	2.17601
C11orf74	4075	-0.372156	12772	-0.248	17660	-2.86399
C11orf80	2552	-0.53325	15906	-0.61	5607	0.640757
C11orf86	12089	0.105245	8974	0.0321	11984	-0.58244
C11orf87	8517	-0.081673	16160	-0.659	10628	-0.32064
C11orf88	17462	0.521386	17729	-1.13	4683	0.860298
C11orf91	16494	0.411545	1913	0.849	9686	-0.141552
C11orf94	1058	-0.809076	14856	-0.454	14470	-1.16151
C12orf10	11363	0.0650067	14151	-0.371	13110	-0.831923
C12orf29	18002	0.589392	9121	0.0225	11981	-0.581719
C12orf4	9524	-0.027394	1019	1.18	5046	0.769211
C12orf40	15889	0.358721	11581	-0.143	12760	-0.750727
C12orf42	10204	0.00728651	6531	0.213	6722	0.409572
C12orf43	448	-1.05349	16768	-0.829	12222	-0.628827
C12orf45	19717	1.09632	12953	-0.265	16813	-2.07733
C12orf49	7045	-0.164904	14163	-0.372	13839	-0.997189
C12orf50	15754	0.345737	14359	-0.395	13682	-0.961381
C12orf54	9482	-0.0297378	13095	-0.277	5230	0.725675
C12orf56	2906	-0.48823	2915	0.633	14035	-1.04693
C12orf57	8650	-0.0738679	1405	1.03	1447	2.04321
C12orf60	1603	-0.678101	17724	-1.13	16264	-1.77334
C12orf65	7897	-0.115377	6238	0.239	8933	0.00142729
C12orf66	658	-0.952935	1758	0.906	12988	-0.804008
C12orf71	16999	0.463785	11118	-0.109	4817	0.82235
C12orf73	14101	0.229251	1081	1.15	13536	-0.927611
C12orf74	12970	0.15767	2013	0.82	16307	-1.7925
C12orf75	5550	-0.260081	11947	-0.172	1221	2.19082
C12orf76	1119	-0.793859	16169	-0.66	4310	0.94722
C14orf119	14574	0.260326	16606	-0.775	4115	1.00026
C14orf177	10688	0.0325554	16945	-0.866	3004	1.31728
C14orf180	7047	-0.164893	10109	-0.0409	1744	1.85428
C14orf28	16445	0.40726	5933	0.267	9068	-0.0247318
C14orf39	18925	0.771616	694	1.37	739	2.66877
C14orf93	15907	0.359771	2599	0.693	5417	0.688086
C15orf39	13406	0.182081	10185	-0.0453	13444	-0.906258
C15orf40	7936	-0.113182	1312	1.07	16385	-1.83436
C15orf41	6819	-0.178726	10369	-0.0574	2362	1.55887
C15orf48	1346	-0.737311	13143	-0.282	4565	0.886808
C15orf61	18390	0.656575	12404	-0.213	2610	1.45722
C15orf62	9903	-0.00754435	10283	-0.0513	5865	0.583012
C15orf65	2586	-0.528201	5243	0.341	17296	-2.42098
C16orf46	4767	-0.315138	15707	-0.574	7059	0.343759
C16orf54	13790	0.20714	18392	-1.5	765	2.63559
C16orf58	16816	0.444104	14770	-0.444	4254	0.961543
C16orf70	5558	-0.259333	9773	-0.02	4655	0.868241
C16orf71	6101	-0.222676	11376	-0.127	10086	-0.215786
C16orf72	1625	-0.672773	25	2.67	17005	-2.20316
C16orf74	15178	0.299687	3319	0.568	6808	0.396181
C16orf78	4010	-0.378498	5955	0.265	12726	-0.742058
C16orf86	7316	-0.149043	1554	0.986	4694	0.858794
C16orf87	323	-1.14427	16998	-0.878	7671	0.229007
C16orf89	12060	0.103531	13331	-0.297	9299	-0.0666371
C16orf90	19045	0.802539	15408	-0.529	4294	0.952339
C16orf91	12769	0.146784	10739	-0.0835	14298	-1.11733
C16orf92	9461	-0.0310083	10735	-0.0833	5306	0.711237
C16orf95	16171	0.380643	17445	-1.02	12558	-0.702698
C16orf96	15865	0.355973	2694	0.673	7075	0.341808
C17orf107	16151	0.379366	14451	-0.406	11512	-0.492465
C17orf49	10291	0.0118916	2043	0.812	11410	-0.469666
C17orf50	12743	0.14534	15715	-0.575	17926	-3.52682
C17orf58	18731	0.727476	12339	-0.208	5777	0.603431
C17orf64	10102	0.00245416	15857	-0.601	5498	0.667564
C17orf67	3631	-0.414402	13150	-0.283	6681	0.417931
C17orf75	7520	-0.136494	16792	-0.833	10668	-0.32637
C17orf78	10934	0.0450513	5103	0.357	12135	-0.607266
C17orf97	18198	0.621869	6631	0.205	1466	2.03196
C17orf98	93	-1.45744	16195	-0.665	12262	-0.636902
C17orf99	4336	-0.349813	160	2.03	474	3.08528
C18orf21	6412	-0.203499	15384	-0.526	18057	-4.29813
C18orf25	8907	-0.0598436	17092	-0.906	7615	0.237504
C18orf32	1079	-0.802485	13352	-0.299	17267	-2.40165
C18orf54	12918	0.155285	12450	-0.217	10346	-0.265215
C18orf63	9349	-0.0360601	7623	0.127	4693	0.85895
C19orf12	10648	0.0302396	17100	-0.908	4714	0.850937
C19orf18	3398	-0.434752	14471	-0.408	4183	0.982709
C19orf25	19408	0.935748	10277	-0.0507	6164	0.515459
C19orf33	8832	-0.0643938	8012	0.0979	2481	1.50017
C19orf38	18259	0.633352	10017	-0.0344	11767	-0.541402
C19orf44	9298	-0.0388097	13344	-0.298	5729	0.613104
C19orf47	18391	0.65662	5058	0.361	8901	0.00820892
C19orf53	19628	1.03844	5332	0.332	18094	-5.01264
C19orf54	2546	-0.533564	18684	-1.93	9602	-0.12596
C19orf57	16206	0.383641	17376	-0.992	4960	0.787496
C19orf67	16498	0.412033	6042	0.257	4685	0.859978
C19orf71	6861	-0.176132	17624	-1.09	10708	-0.335694
C19orf73	7135	-0.160575	1448	1.02	12526	-0.695688
C19orf81	16877	0.450409	4447	0.421	10759	-0.34501
C19orf84	17629	0.540842	3820	0.494	4032	1.02297
C1D	5848	-0.239764	17884	-1.2	17917	-3.46824
C1GALT1	4824	-0.310793	9223	0.0156	8453	0.0780395
C1GALT1C1	1232	-0.764371	4629	0.403	5321	0.707533
C1orf100	15408	0.315889	6671	0.202	4606	0.878725
C1orf105	14541	0.258387	11457	-0.134	9113	-0.033237
C1orf109	18405	0.659901	15142	-0.491	17784	-3.06027
C1orf112	8643	-0.0743929	8314	0.0781	1852	1.79518
C1orf115	17547	0.530789	10031	-0.0355	4813	0.823041
C1orf116	13597	0.194544	6565	0.21	12232	-0.630989
C1orf122	11094	0.0519681	11684	-0.151	2035	1.7033
C1orf127	9550	-0.026157	5373	0.328	7673	0.228772
C1orf131	10482	0.0216783	5396	0.326	16158	-1.72886
C1orf141	3746	-0.403976	17284	-0.962	10065	-0.211636
C1orf146	775	-0.907065	10740	-0.0835	3471	1.17566
C1orf158	5820	-0.241647	10800	-0.0883	3832	1.07066
C1orf159	13077	0.163916	1029	1.17	15723	-1.56585
C1orf162	11187	0.0565745	17785	-1.15	16113	-1.71301
C1orf174	5009	-0.297759	14791	-0.447	11510	-0.491464
C1orf185	4392	-0.345214	10433	-0.0621	8457	0.0776461
C1orf189	2403	-0.551031	9734	-0.0176	2249	1.60962
C1orf194	18484	0.675038	2173	0.782	12334	-0.650082
C1orf198	18971	0.784505	15796	-0.59	4017	1.02681
C1orf21	7967	-0.11159	1585	0.977	5727	0.613512
C1orf210	10704	0.0332294	18233	-1.38	2846	1.37021
C1orf216	2297	-0.565474	2408	0.732	13466	-0.913002
C1orf226	19755	1.12224	18178	-1.34	2386	1.54592
C1orf43	6766	-0.18189	5063	0.361	1204	2.20351
C1orf50	12223	0.112507	1695	0.93	9578	-0.120509
C1orf52	8802	-0.0660989	7772	0.116	17694	-2.91346
C1orf53	18517	0.683732	17914	-1.21	4950	0.790229
C1orf54	14001	0.222511	7481	0.137	3219	1.2559
C1orf56	2076	-0.596538	1779	0.899	690	2.73549
C1orf61	3219	-0.452436	13928	-0.352	5267	0.718505
C1orf68	12121	0.107296	17557	-1.06	9318	-0.0697591
C1orf87	12914	0.155085	14976	-0.47	17551	-2.67776
C1orf94	5941	-0.234294	10743	-0.0836	7401	0.276095
C1QA	13130	0.166859	15365	-0.524	9438	-0.0923749
C1QB	9984	-0.00280221	15497	-0.543	15947	-1.64938
C1QBP	20093	1.96642	4406	0.425	15290	-1.41288
C1QC	16453	0.407878	6144	0.248	11840	-0.557023
C1QL1	4614	-0.328091	4056	0.467	12318	-0.647505
C1QL2	7121	-0.161248	8846	0.0409	15396	-1.44689
C1QL3	1857	-0.632373	2458	0.723	6561	0.439498
C1QL4	8070	-0.106923	750	1.34	3259	1.24051
C1QTNF1	12955	0.157053	5760	0.285	7256	0.30192
C1QTNF2	3231	-0.45103	10901	-0.0952	4323	0.944401
C1QTNF3	10995	0.0475689	13550	-0.316	3999	1.03077
C1QTNF4	1531	-0.693811	3201	0.588	10957	-0.382807
C1QTNF5	19020	0.798224	8772	0.0477	12643	-0.723247
C1QTNF6	16150	0.379359	9666	-0.0136	4862	0.811274
C1QTNF7	14620	0.263251	1655	0.949	5538	0.656932
C1QTNF8	1129	-0.791181	13366	-0.299	5108	0.754488
C1QTNF9	5531	-0.261355	12927	-0.263	13668	-0.957303
C1QTNF9B	6182	-0.217409	3247	0.581	2010	1.71418
C1RL	4611	-0.328361	6056	0.255	3622	1.12966
C1S	2096	-0.592524	16519	-0.748	15525	-1.49522
C2	3419	-0.433228	8214	0.084	5602	0.642082
C20orf144	16132	0.378109	8823	0.043	7568	0.246094
C20orf173	2835	-0.499846	12751	-0.246	4152	0.990613
C20orf194	3457	-0.430225	15082	-0.483	2397	1.54218
C20orf202	14863	0.279033	16776	-0.83	7512	0.257672
C20orf27	5857	-0.239414	2663	0.68	10697	-0.333986
C20orf85	8519	-0.0815732	12628	-0.235	6185	0.511658
C20orf96	13930	0.21742	17183	-0.93	561	2.89372
C21orf58	15135	0.296152	18498	-1.63	12959	-0.795992
C21orf62	16491	0.4113	2965	0.625	16688	-1.99289
C21orf91	12210	0.111653	11888	-0.167	4966	0.786482
C22orf15	14363	0.246917	987	1.2	7234	0.305293
C22orf23	2895	-0.489689	13513	-0.312	6517	0.448959
C22orf31	8494	-0.082755	11945	-0.171	7189	0.314413
C22orf39	10133	0.00440951	343	1.66	13583	-0.939822
C22orf42	10205	0.00738035	11659	-0.149	2971	1.32622
C22orf46	1123	-0.792414	1223	1.1	5516	0.663683
C2CD2	14933	0.283183	3333	0.565	8182	0.127386
C2CD2L	13095	0.164983	2861	0.642	4041	1.02067
C2CD3	3174	-0.458012	1263	1.08	13973	-1.02854
C2CD4A	4549	-0.332846	4772	0.388	4244	0.965905
C2CD4B	12929	0.155701	1088	1.15	2379	1.54865
C2CD4C	8178	-0.100891	3108	0.602	12796	-0.758135
C2CD4D	14380	0.247605	10979	-0.101	3990	1.03208
C2CD5	4397	-0.34504	17380	-0.995	12995	-0.805834
C2orf15	10584	0.0271353	11648	-0.149	13305	-0.877701
C2orf16	15838	0.353907	17501	-1.04	15911	-1.63722
C2orf42	6964	-0.169719	8492	0.0656	14172	-1.08233
C2orf49	10488	0.021998	16637	-0.785	17985	-3.80327
C2orf50	15141	0.296697	5642	0.3	4097	1.00525
C2orf66	18205	0.623255	9893	-0.0269	15265	-1.40226
C2orf68	9458	-0.0311027	3460	0.545	7434	0.270614
C2orf69	17474	0.522483	4683	0.396	12113	-0.604754
C2orf72	8712	-0.0701297	10007	-0.034	11815	-0.552676
C2orf73	2844	-0.497856	16697	-0.804	15651	-1.54043
C2orf76	4256	-0.358063	5973	0.264	11535	-0.495549
C2orf78	2531	-0.535782	12294	-0.203	14987	-1.30955
C2orf80	1371	-0.729176	6763	0.193	2920	1.34333
C2orf88	18340	0.646859	3837	0.491	15690	-1.55475
C2orf91	15711	0.342103	3649	0.519	8958	-0.00380303
C3	4432	-0.3417	14203	-0.377	5047	0.769032
C3AR1	2721	-0.513217	10473	-0.0646	6950	0.365621
C3orf14	4826	-0.310659	15436	-0.533	11849	-0.558847
C3orf18	10829	0.0400957	777	1.32	13413	-0.899564
C3orf20	3753	-0.403172	4270	0.442	13073	-0.823756
C3orf22	4780	-0.314439	14593	-0.423	15993	-1.66452
C3orf33	5723	-0.247741	3399	0.555	10969	-0.38467
C3orf36	17502	0.52537	5305	0.335	750	2.65287
C3orf38	4086	-0.370962	2538	0.704	18092	-4.93461
C3orf52	4896	-0.30617	13714	-0.332	8782	0.0256217
C3orf62	12265	0.114809	17760	-1.14	15853	-1.61424
C3orf67	420	-1.07316	14578	-0.42	16190	-1.74381
C3orf70	9412	-0.0330171	14944	-0.466	10292	-0.25609
C3orf80	8603	-0.0770344	15112	-0.486	7052	0.345099
C3orf84	10496	0.0223687	17159	-0.923	12786	-0.755336
C4BPA	9115	-0.0488925	11049	-0.105	7555	0.248726
C4BPB	17021	0.466511	12230	-0.197	10100	-0.21974
C4orf17	15105	0.294382	11051	-0.105	15572	-1.51114
C4orf19	11788	0.0887525	9075	0.0254	5068	0.76425
C4orf3	17973	0.584751	10193	-0.046	1078	2.31126
C4orf33	755	-0.914519	7054	0.168	11994	-0.583627
C4orf36	10559	0.0258947	8371	0.0745	11154	-0.421536
C4orf45	6950	-0.170529	14758	-0.443	6023	0.546713
C4orf46	7284	-0.151909	2679	0.677	12825	-0.765838
C4orf47	18733	0.727655	18500	-1.63	6429	0.464828
C4orf48	18065	0.597769	16954	-0.867	3407	1.19601
C4orf51	17692	0.548785	1634	0.957	11009	-0.392061
C5	10226	0.00849746	16090	-0.643	9235	-0.0555377
C5AR1	9013	-0.0543347	10073	-0.0376	6292	0.491231
C5AR2	1914	-0.622787	9674	-0.0142	12243	-0.632263
C5orf15	3380	-0.436845	6348	0.229	16727	-2.01542
C5orf22	12572	0.133706	823	1.29	3736	1.09715
C5orf24	2342	-0.558447	17555	-1.06	14620	-1.20168
C5orf30	3897	-0.38845	4912	0.374	12319	-0.647526
C5orf34	14533	0.257894	11691	-0.152	3417	1.1932
C5orf38	1559	-0.688053	10057	-0.0371	5484	0.672094
C5orf46	4288	-0.353844	14950	-0.467	7152	0.322254
C5orf47	11906	0.0955923	906	1.25	10757	-0.344733
C5orf49	3895	-0.388519	1426	1.03	1165	2.23073
C5orf51	11026	0.049019	2122	0.793	5956	0.561216
C5orf52	4797	-0.312965	3664	0.516	3640	1.12429
C5orf63	10561	0.0260481	16727	-0.817	16786	-2.054
C6	12854	0.152187	10831	-0.0906	2202	1.62772
C6orf118	15292	0.307289	7389	0.144	5528	0.659728
C6orf120	10764	0.0362462	9965	-0.0313	2345	1.56651
C6orf132	3497	-0.427462	8506	0.0646	4110	1.00163
C6orf136	13677	0.199474	10331	-0.0548	14919	-1.29138
C6orf141	3561	-0.420829	2318	0.75	14912	-1.28985
C6orf15	9162	-0.0467559	15092	-0.484	11967	-0.57882
C6orf163	12792	0.148873	10262	-0.0501	12266	-0.638201
C6orf201	16383	0.401673	18848	-2.76	10117	-0.221744
C6orf223	13730	0.203616	17179	-0.929	7176	0.317862
C6orf226	2186	-0.580484	4905	0.374	13549	-0.930887
C6orf47	6982	-0.168532	17379	-0.994	14561	-1.18483
C6orf52	14813	0.27625	5504	0.315	3491	1.17111
C6orf58	11382	0.0659469	14063	-0.364	13623	-0.949416
C6orf62	2001	-0.609086	7815	0.113	9569	-0.119461
C6orf89	10471	0.0213609	10046	-0.0366	6423	0.466528
C7	17567	0.533091	13749	-0.335	4351	0.935793
C7orf25	9505	-0.0286034	10402	-0.0598	6074	0.53679
C7orf26	10284	0.0116771	7957	0.101	15092	-1.34684
C7orf31	2912	-0.487421	3660	0.517	9275	-0.0619026
C7orf33	16767	0.43784	11615	-0.146	1959	1.74009
C7orf50	5656	-0.252441	8488	0.0659	4065	1.0128
C7orf57	8338	-0.0915474	18399	-1.51	14257	-1.10714
C7orf61	15112	0.294902	9122	0.0224	14910	-1.28963
C8A	7427	-0.141528	6496	0.216	15234	-1.38965
C8B	11860	0.0926285	16853	-0.845	6604	0.431422
C8G	2234	-0.573226	13495	-0.311	3933	1.04626
C8orf33	11006	0.0482682	10489	-0.0653	12580	-0.709009
C8orf34	18641	0.708972	1794	0.892	16043	-1.68197
C8orf37	5834	-0.240697	1541	0.991	5972	0.55857
C8orf48	12074	0.104055	13973	-0.356	6173	0.513228
C8orf58	19018	0.797952	13873	-0.346	5327	0.706138
C8orf74	3319	-0.443102	11275	-0.12	3309	1.22818
C8orf76	10319	0.0135178	16910	-0.856	4024	1.02487
C8orf82	12624	0.13679	17940	-1.22	12234	-0.631472
C8orf86	11742	0.0861873	17424	-1.01	14039	-1.04761
C8orf88	1754	-0.650459	13249	-0.29	11037	-0.397766
C9	4007	-0.378636	16029	-0.633	8129	0.138288
C9orf116	17806	0.562887	16554	-0.756	14059	-1.05186
C9orf129	18107	0.606728	10251	-0.0495	14289	-1.11486
C9orf131	20082	1.86522	3454	0.546	15103	-1.35118
C9orf135	8140	-0.102845	10591	-0.0727	9620	-0.128735
C9orf152	13115	0.165952	12952	-0.265	11799	-0.548875
C9orf153	722	-0.926115	3330	0.566	4464	0.911801
C9orf16	6701	-0.186592	18810	-2.42	2782	1.3884
C9orf24	15248	0.304971	15090	-0.484	17501	-2.61025
C9orf40	8615	-0.075836	9660	-0.0133	13954	-1.02495
C9orf43	6366	-0.205979	5677	0.296	1728	1.86379
C9orf47	15068	0.29183	460	1.55	14853	-1.2748
C9orf50	6115	-0.221693	10131	-0.0423	7334	0.289299
C9orf57	19982	1.41244	7891	0.106	7704	0.223159
C9orf64	6331	-0.208179	12268	-0.2	4074	1.01108
C9orf72	18777	0.737242	10405	-0.06	13192	-0.848745
C9orf78	2740	-0.511014	12208	-0.195	5503	0.666278
C9orf85	1672	-0.66508	1893	0.856	6005	0.550709
C9orf92	1213	-0.769395	17490	-1.04	15905	-1.63421
CA1	5966	-0.232409	14653	-0.43	12693	-0.736668
CA10	19830	1.18338	170	1.99	1661	1.90142
CA11	1737	-0.654486	17767	-1.15	13441	-0.90573
CA12	5102	-0.290972	8089	0.0922	1290	2.13947
CA13	17540	0.52978	3788	0.498	17830	-3.1841
CA14	11567	0.0763216	487	1.52	1049	2.33376
CA2	14889	0.280913	8130	0.0893	16110	-1.71219
CA3	19582	1.02117	6285	0.235	15317	-1.41892
CA4	4293	-0.353604	8501	0.0649	3988	1.03227
CA5A	8785	-0.0669391	10200	-0.0464	8700	0.0398508
CA5B	18693	0.719011	16540	-0.754	9405	-0.0857858
CA6	3324	-0.442505	13067	-0.275	3567	1.14835
CA7	10329	0.0140813	16402	-0.714	12010	-0.586309
CA8	14042	0.224892	15471	-0.539	14978	-1.30834
CA9	17028	0.467264	17192	-0.932	7993	0.166479
CAAP1	2238	-0.572517	4234	0.446	7948	0.175416
CAB39	5689	-0.250063	18743	-2.08	243	3.69171
CABIN1	16626	0.42469	13528	-0.314	12893	-0.779979
CABLES1	15082	0.292678	11159	-0.112	16725	-2.01347
CABLES2	7585	-0.13229	4376	0.428	7840	0.195875
CABP1	2036	-0.603624	14157	-0.372	1848	1.79732
CABP2	11579	0.0769796	13194	-0.287	8441	0.080295
CABP4	6210	-0.215995	14508	-0.413	13500	-0.920306
CABP5	9533	-0.0270517	5481	0.316	12664	-0.729777
CABP7	1285	-0.751524	4622	0.403	9637	-0.132801
CABS1	2924	-0.485962	14441	-0.405	3664	1.1153
CABYR	16020	0.369665	18146	-1.33	17891	-3.37072
CACFD1	7175	-0.158679	17067	-0.899	3851	1.06431
CACHD1	8292	-0.0940541	15584	-0.555	13421	-0.901463
CACNA1A	14219	0.236998	14802	-0.448	12327	-0.649043
CACNA1B	18868	0.757264	10118	-0.0416	8022	0.158699
CACNA1C	1511	-0.697983	14320	-0.39	2042	1.69966
CACNA1D	1674	-0.664717	16771	-0.829	15906	-1.6348
CACNA1E	18069	0.598833	6988	0.173	9161	-0.0435666
CACNA1F	13303	0.176845	15445	-0.534	2641	1.44533
CACNA1G	15818	0.351458	12411	-0.213	17057	-2.24714
CACNA1H	155	-1.33149	14981	-0.471	11729	-0.53428
CACNA1I	9969	-0.00386897	12212	-0.195	7759	0.211058
CACNA1S	12243	0.113266	12180	-0.193	10323	-0.26116
CACNA2D1	6064	-0.225695	18520	-1.66	12690	-0.735731
CACNA2D2	9494	-0.0290857	5160	0.351	14685	-1.22259
CACNA2D3	14200	0.23573	8039	0.0954	8557	0.0631336
CACNA2D4	3220	-0.452433	10983	-0.101	5144	0.748302
CACNB1	10174	0.00595784	9388	0.00422	1050	2.33146
CACNB2	3973	-0.382085	15295	-0.515	12721	-0.741073
CACNB3	13942	0.218223	7937	0.103	1423	2.058
CACNB4	16351	0.398367	6825	0.188	16039	-1.68099
CACNG1	15258	0.305338	6755	0.194	5550	0.654312
CACNG2	633	-0.966045	18697	-1.96	1871	1.78539
CACNG3	19806	1.16402	8968	0.0327	11096	-0.409882
CACNG4	14421	0.250494	10768	-0.0856	5156	0.743905
CACNG5	4771	-0.314859	1820	0.883	1645	1.90762
CACNG6	6478	-0.200223	14146	-0.371	12316	-0.647352
CACNG7	7639	-0.128951	12738	-0.245	16931	-2.15017
CACNG8	8626	-0.0753994	18193	-1.35	2464	1.51016
CACTIN	10149	0.00500001	1674	0.938	11571	-0.502815
CACUL1	2490	-0.541047	6055	0.255	5500	0.667348
CACYBP	12204	0.11125	17286	-0.963	13453	-0.909411
CAD	19080	0.811112	2637	0.686	2832	1.37508
CADM1	16642	0.425982	4731	0.392	8868	0.0130546
CADM2	10762	0.0361159	13005	-0.269	16794	-2.06191
CADM3	287	-1.16712	18179	-1.34	9901	-0.183651
CADM4	16394	0.402712	5104	0.357	4926	0.797089
CADPS	13887	0.213658	16827	-0.839	13734	-0.974053
CADPS2	18444	0.667826	9875	-0.0259	17119	-2.29126
CAGE1	17068	0.471614	17874	-1.19	12255	-0.634896
CALB1	9206	-0.044132	16795	-0.833	11683	-0.524829
CALB2	3935	-0.385681	371	1.64	9512	-0.106485
CALCA	702	-0.933145	3773	0.5	15198	-1.37914
CALCB	1517	-0.696278	9381	0.00446	15138	-1.36473
CALCOCO1	10859	0.0410508	103	2.18	11282	-0.44584
CALCOCO2	9383	-0.0344495	18209	-1.36	7454	0.266545
CALCR	16273	0.391369	600	1.43	14367	-1.13276
CALCRL	12040	0.102248	6798	0.19	16262	-1.77261
CALD1	2853	-0.496136	15842	-0.599	3584	1.14325
CALHM1	13910	0.215112	5101	0.357	13346	-0.886074
CALHM2	7680	-0.126168	11631	-0.147	6099	0.53118
CALHM3	7629	-0.129731	6732	0.196	17368	-2.48203
CALM1	2922	-0.486153	5607	0.305	13711	-0.968373
CALM3	5643	-0.253242	13794	-0.339	13132	-0.835862
CALML3	16436	0.406712	10027	-0.0353	2629	1.45086
CALML4	7352	-0.146916	10265	-0.0502	7552	0.249349
CALML5	18930	0.772634	9974	-0.0318	4000	1.0307
CALML6	18452	0.668899	9314	0.00921	13124	-0.834371
CALN1	6226	-0.214759	5606	0.305	9575	-0.120265
CALR	2409	-0.550048	13580	-0.319	11572	-0.502901
CALR3	18730	0.72716	5743	0.287	12049	-0.593707
CALU	7428	-0.141524	331	1.68	3159	1.27344
CALY	5153	-0.28761	5764	0.285	17769	-3.03878
CAMK1	17019	0.466298	10956	-0.099	7477	0.26208
CAMK1D	11396	0.0667952	7225	0.155	5925	0.567173
CAMK1G	5802	-0.243049	7695	0.122	6877	0.381908
CAMK2A	14237	0.237859	1389	1.04	10631	-0.320786
CAMK2B	10833	0.0402716	5845	0.278	11379	-0.463642
CAMK2D	3112	-0.464613	17631	-1.09	13490	-0.918541
CAMK2G	14450	0.252435	15844	-0.6	9594	-0.124619
CAMK2N1	16423	0.405323	16093	-0.644	11032	-0.396513
CAMK2N2	16058	0.371656	4201	0.449	2794	1.38444
CAMK4	14180	0.234309	16133	-0.655	7723	0.220401
[truncated: 15,189 more rows]
