# Supplementary material for: Eprenetapopt triggers ferroptosis, inhibits NFS1 cysteine desulfurase, and synergizes with serine and glycine dietary restriction
Source: Sci Adv. 2022 Sep 14;8(37):eabm9427. doi: 10.1126/sciadv.abm9427 (PMC9473576; doi:10.1126/sciadv.abm9427)
Supplement: Supplementary file 3 — Movies S1 and S2 [file sciadv.abm9427_movies_s1_and_s2.zip]

Archive with 5 entries (5 files):
- sciadv.abm9427_movie_s1.mp4
- sciadv.abm9427_movie_s2a.mov
- sciadv.abm9427_movie_s2b.mov
- sciadv.abm9427_movie_s2c.mov
- sciadv.abm9427_movie_s2d.mov
